# Supplementary material for: Two end-member earthquake preparations illuminated by foreshock activity on a meter-scale laboratory fault
Source: Nat Commun. 2021 Jul 14;12:4302. doi: 10.1038/s41467-021-24625-4 (PMC8280151; doi:10.1038/s41467-021-24625-4)
Supplement: Supplementary file 2 — Source Data [file 41467_2021_24625_MOESM2_ESM.xlsx]

## Sheet: Seismic event catalog LB12-011
Experiment time (s)	t*	X (mm)	Y (mm)	MLab	Mw	Seismic moment (Nm)	Lower bound of seismic moment (Nm)	Upper bound of seismic moment (Nm)	Corner frequancy (Hz)	Lower bound of corner frequancy (Hz)	Upper bound of corner frequancy (Hz)
141.332	0.0761402	311	26	-0.27214	-6.0949	N.A.	N.A.	N.A.	N.A.	N.A.	N.A.
142.347	0.0076517	1711	88	1.6785	-4.0422	N.A.	N.A.	N.A.	N.A.	N.A.	N.A.
168.549	0.396441	1673	75	0.14697	-5.6538	N.A.	N.A.	N.A.	N.A.	N.A.	N.A.
169.775	0.320499	598	43	1.2088	-4.5365	N.A.	N.A.	N.A.	N.A.	N.A.	N.A.
170.569	0.271279	1686	90	1.4784	-4.2527	N.A.	N.A.	N.A.	N.A.	N.A.	N.A.
170.737	0.260832	1586	34	0.34547	-5.445	N.A.	N.A.	N.A.	N.A.	N.A.	N.A.
170.819	0.255774	1335	86	-0.86522	-6.42	0.29546	0.14808	0.89228	173780	87096	316230
172.571	0.147155	319	23	1.4843	-4.2466	N.A.	N.A.	N.A.	N.A.	N.A.	N.A.
173.552	0.086373	975	87	1.1734	-4.5737	N.A.	N.A.	N.A.	N.A.	N.A.	N.A.
173.694	0.0775807	1599	35	0.026816	-5.7803	N.A.	N.A.	N.A.	N.A.	N.A.	N.A.
184.013	0.492646	1678	49	0.86043	-4.9031	N.A.	N.A.	N.A.	N.A.	N.A.	N.A.
184.205	0.481922	704	74	0.26437	-5.42	9.3433	3.8063	34.714	66069	31623	114820
186.951	0.328229	500	35	1.6506	-4.0716	N.A.	N.A.	N.A.	N.A.	N.A.	N.A.
187.035	0.323546	357	16	0.73838	-5.0315	N.A.	N.A.	N.A.	N.A.	N.A.	N.A.
187.773	0.282242	1667	61	0.38032	-5.4083	N.A.	N.A.	N.A.	N.A.	N.A.	N.A.
187.781	0.281799	1726	61	1.6571	-4.0647	N.A.	N.A.	N.A.	N.A.	N.A.	N.A.
187.986	0.27032	1664	64	1.3116	-4.4283	N.A.	N.A.	N.A.	N.A.	N.A.	N.A.
188.035	0.267626	1059	98	1.4546	-4.2778	N.A.	N.A.	N.A.	N.A.	N.A.	N.A.
188.046	0.266971	974	88	0.98166	-4.7755	N.A.	N.A.	N.A.	N.A.	N.A.	N.A.
188.052	0.266624	528	34	0.69022	-5.0822	N.A.	N.A.	N.A.	N.A.	N.A.	N.A.
188.088	0.264608	1695	74	1.1733	-4.5739	N.A.	N.A.	N.A.	N.A.	N.A.	N.A.
188.16	0.26061	337	74	0.83836	-4.9263	N.A.	N.A.	N.A.	N.A.	N.A.	N.A.
188.176	0.259734	1592	46	-0.66334	-6.5065	N.A.	N.A.	N.A.	N.A.	N.A.	N.A.
188.318	0.251769	741	82	0.32578	-5.4657	N.A.	N.A.	N.A.	N.A.	N.A.	N.A.
188.341	0.250504	1601	28	0.90522	-4.8559	N.A.	N.A.	N.A.	N.A.	N.A.	N.A.
188.388	0.247861	967	26	-0.308	-6.14	0.77714	0.41735	1.7803	165960	95499	275420
188.52	0.240488	615	34	1.1862	-4.5603	N.A.	N.A.	N.A.	N.A.	N.A.	N.A.
188.56	0.238216	348	24	0.98704	-4.7698	N.A.	N.A.	N.A.	N.A.	N.A.	N.A.
188.992	0.214028	966	28	0.13822	-5.6631	N.A.	N.A.	N.A.	N.A.	N.A.	N.A.
189.411	0.190624	328	69	0.87654	-4.8861	N.A.	N.A.	N.A.	N.A.	N.A.	N.A.
189.459	0.187912	1666	61	0.11669	-5.6857	N.A.	N.A.	N.A.	N.A.	N.A.	N.A.
189.91	0.162663	703	69	-0.25871	-5.94	1.5506	0.95609	3.3151	125890	79433	181970
192.044	0.0432702	975	86	0.98383	-4.7732	N.A.	N.A.	N.A.	N.A.	N.A.	N.A.
192.138	0.0380291	969	32	0.96149	-4.7967	N.A.	N.A.	N.A.	N.A.	N.A.	N.A.
193.06	0.978493	1583	40	1.0176	-4.7377	N.A.	N.A.	N.A.	N.A.	N.A.	N.A.
198.75	0.473593	1700	96	-0.55619	-6.3938	N.A.	N.A.	N.A.	N.A.	N.A.	N.A.
199.319	0.423085	1695	98	-0.60569	-6.4459	N.A.	N.A.	N.A.	N.A.	N.A.	N.A.
202.327	0.156152	1355	77	-0.88185	-6.76	0.091306	0.049034	0.25734	181970	95499	302000
202.403	0.149414	1245	16	0.36854	-5.4207	N.A.	N.A.	N.A.	N.A.	N.A.	N.A.
202.434	0.146685	316	21	-0.018883	-5.8284	N.A.	N.A.	N.A.	N.A.	N.A.	N.A.
202.912	0.10426	1685	98	-0.07187	-5.8841	N.A.	N.A.	N.A.	N.A.	N.A.	N.A.
203.42	0.0591813	1669	86	1.6898	-4.0303	N.A.	N.A.	N.A.	N.A.	N.A.	N.A.
203.445	0.056999	1593	39	-0.28909	-6.1127	N.A.	N.A.	N.A.	N.A.	N.A.	N.A.
203.458	0.0558615	1308	56	0.94721	-4.8117	N.A.	N.A.	N.A.	N.A.	N.A.	N.A.
203.51	0.051223	343	87	-0.33518	-6.1612	N.A.	N.A.	N.A.	N.A.	N.A.	N.A.
203.531	0.049313	321	79	1.0467	-4.707	N.A.	N.A.	N.A.	N.A.	N.A.	N.A.
203.584	0.0446768	363	74	1.1613	-4.5865	N.A.	N.A.	N.A.	N.A.	N.A.	N.A.
203.59	0.0441299	370	77	1.0858	-4.6659	N.A.	N.A.	N.A.	N.A.	N.A.	N.A.
203.607	0.0425925	559	42	0.65686	-5.1173	N.A.	N.A.	N.A.	N.A.	N.A.	N.A.
203.614	0.041987	367	65	-0.17974	-5.9976	N.A.	N.A.	N.A.	N.A.	N.A.	N.A.
203.64	0.039692	1056	15	1.2589	-4.4837	N.A.	N.A.	N.A.	N.A.	N.A.	N.A.
203.67	0.0370195	1665	38	0.0066409	-5.8015	N.A.	N.A.	N.A.	N.A.	N.A.	N.A.
203.676	0.0364741	858	94	1.0831	-4.6687	N.A.	N.A.	N.A.	N.A.	N.A.	N.A.
203.716	0.0329679	974	87	1.1935	-4.5526	N.A.	N.A.	N.A.	N.A.	N.A.	N.A.
203.771	0.0280439	1295	80	0.71463	-5.48	7.5945	4.6827	15.153	131830	87096	181970
203.802	0.0252622	694	28	0.3155	-5.4765	N.A.	N.A.	N.A.	N.A.	N.A.	N.A.
203.819	0.0238336	321	19	1.4713	-4.2602	N.A.	N.A.	N.A.	N.A.	N.A.	N.A.
203.859	0.0202772	1653	84	0.86963	-4.8934	N.A.	N.A.	N.A.	N.A.	N.A.	N.A.
203.882	0.0181593	1420	9	1.1493	-4.5991	N.A.	N.A.	N.A.	N.A.	N.A.	N.A.
203.94	0.013022	1525	76	-0.76225	-6.6106	N.A.	N.A.	N.A.	N.A.	N.A.	N.A.
203.953	0.0118597	1687	71	0.71686	-5.0541	N.A.	N.A.	N.A.	N.A.	N.A.	N.A.
203.971	0.0102858	943	88	1.3701	-4.3667	N.A.	N.A.	N.A.	N.A.	N.A.	N.A.
204.043	0.00390625	510	38	1.5562	-4.1709	N.A.	N.A.	N.A.	N.A.	N.A.	N.A.
204.053	0.00298456	387	83	1.1085	-4.642	N.A.	N.A.	N.A.	N.A.	N.A.	N.A.
204.061	0.0023386	1157	93	-0.82872	-6.6806	N.A.	N.A.	N.A.	N.A.	N.A.	N.A.
204.063	0.00211779	574	24	1.5643	-4.1624	N.A.	N.A.	N.A.	N.A.	N.A.	N.A.
204.068	0.00169696	1601	30	0.68751	-5.085	N.A.	N.A.	N.A.	N.A.	N.A.	N.A.
204.071	0.00145283	1756	46	1.6671	-4.0542	N.A.	N.A.	N.A.	N.A.	N.A.	N.A.
204.077	0.00087143	599	46	1.1952	-4.5508	N.A.	N.A.	N.A.	N.A.	N.A.	N.A.
204.08	0.000650604	968	31	1.1905	-4.5558	N.A.	N.A.	N.A.	N.A.	N.A.	N.A.
204.083	0.000335455	1129	84	1.4896	-4.241	N.A.	N.A.	N.A.	N.A.	N.A.	N.A.
205.862	0.902238	1469	43	0.82255	-4.9429	N.A.	N.A.	N.A.	N.A.	N.A.	N.A.
218.096	0.228323	359	77	1.0717	-4.6807	N.A.	N.A.	N.A.	N.A.	N.A.	N.A.
218.286	0.217881	363	2	-0.30446	-6.1289	N.A.	N.A.	N.A.	N.A.	N.A.	N.A.
218.613	0.199883	742	84	0.30955	-5.4828	N.A.	N.A.	N.A.	N.A.	N.A.	N.A.
218.752	0.192243	1309	59	0.86457	-4.8987	N.A.	N.A.	N.A.	N.A.	N.A.	N.A.
220.038	0.121395	974	89	1.2855	-4.4557	N.A.	N.A.	N.A.	N.A.	N.A.	N.A.
220.281	0.107972	1655	98	0.40434	-5.383	N.A.	N.A.	N.A.	N.A.	N.A.	N.A.
220.667	0.0867302	340	50	1.2521	-4.4909	N.A.	N.A.	N.A.	N.A.	N.A.	N.A.
221.364	0.0483437	1590	29	1.6093	-4.115	N.A.	N.A.	N.A.	N.A.	N.A.	N.A.
221.376	0.0476692	269	8	0.62971	-5.1459	N.A.	N.A.	N.A.	N.A.	N.A.	N.A.
221.624	0.0340062	1559	59	-0.69091	-6.5355	N.A.	N.A.	N.A.	N.A.	N.A.	N.A.
221.715	0.0290021	613	42	0.69697	-5.0751	N.A.	N.A.	N.A.	N.A.	N.A.	N.A.
221.743	0.0274679	944	87	1.3692	-4.3677	N.A.	N.A.	N.A.	N.A.	N.A.	N.A.
221.768	0.0260964	318	58	0.7198	-5.0511	N.A.	N.A.	N.A.	N.A.	N.A.	N.A.
221.988	0.0139694	542	72	1.2617	-4.4808	N.A.	N.A.	N.A.	N.A.	N.A.	N.A.
222.099	0.00782751	735	30	0.73589	-5.0341	N.A.	N.A.	N.A.	N.A.	N.A.	N.A.
222.176	0.00361289	1130	82	-0.84839	-6.7013	N.A.	N.A.	N.A.	N.A.	N.A.	N.A.
222.191	0.00279413	1675	75	1.8297	-3.8831	N.A.	N.A.	N.A.	N.A.	N.A.	N.A.
222.199	0.0023469	1470	43	0.91575	-4.8449	N.A.	N.A.	N.A.	N.A.	N.A.	N.A.
222.212	0.00162171	1572	33	-0.077318	-5.8899	N.A.	N.A.	N.A.	N.A.	N.A.	N.A.
222.216	0.00140286	1326	89	0.31866	-5.4732	N.A.	N.A.	N.A.	N.A.	N.A.	N.A.
222.219	0.001245	1459	15	1.0404	-4.7136	N.A.	N.A.	N.A.	N.A.	N.A.	N.A.
222.226	0.000856038	1534	75	0.84349	-4.9209	N.A.	N.A.	N.A.	N.A.	N.A.	N.A.
222.23	0.000617115	1127	93	1.471	-4.2605	N.A.	N.A.	N.A.	N.A.	N.A.	N.A.
222.236	0.000315504	1615	27	1.4948	-4.2355	N.A.	N.A.	N.A.	N.A.	N.A.	N.A.
222.241	4.88737e-05	1059	87	1.3984	-4.337	N.A.	N.A.	N.A.	N.A.	N.A.	N.A.
222.258	0.998803	1128	89	1.4274	-4.3064	N.A.	N.A.	N.A.	N.A.	N.A.	N.A.
222.271	0.997898	1038	19	0.91436	-5.64	4.3702	1.9077	13.198	120230	60256	218780
222.313	0.994866	597	69	0.41419	-5.3726	N.A.	N.A.	N.A.	N.A.	N.A.	N.A.
222.489	0.982153	1537	79	0.73426	-5.0358	N.A.	N.A.	N.A.	N.A.	N.A.	N.A.
224.576	0.831549	1535	80	-0.66884	-6.5123	N.A.	N.A.	N.A.	N.A.	N.A.	N.A.
232.94	0.228	701	73	-0.5389	-6.3756	N.A.	N.A.	N.A.	N.A.	N.A.	N.A.
233.646	0.177036	1645	20	-0.57707	-6.4157	N.A.	N.A.	N.A.	N.A.	N.A.	N.A.
236.046	0.00386949	1597	87	1.6423	-4.0803	N.A.	N.A.	N.A.	N.A.	N.A.	N.A.
236.314	0.983435	1579	31	1.0404	-5	39.857	8.1377	479.18	43652	12023	109650
238.519	0.813245	1457	14	-0.70509	-6.32	0.41735	0.24016	0.83272	190550	120230	316230
238.675	0.801226	460	49	0.010217	-5.82	2.3469	1.4471	4.6827	125890	83176	181970
241.316	0.597309	357	14	0.61555	-5.1608	N.A.	N.A.	N.A.	N.A.	N.A.	N.A.
243.304	0.443835	1419	8	1.1543	-4.5938	N.A.	N.A.	N.A.	N.A.	N.A.	N.A.
243.42	0.434867	1674	46	0.38362	-5.4048	N.A.	N.A.	N.A.	N.A.	N.A.	N.A.
245.775	0.253069	477	52	1.3976	-4.3378	N.A.	N.A.	N.A.	N.A.	N.A.	N.A.
246.204	0.219928	1606	64	0.39379	-5.3941	N.A.	N.A.	N.A.	N.A.	N.A.	N.A.
246.212	0.219356	528	30	0.86239	-4.901	N.A.	N.A.	N.A.	N.A.	N.A.	N.A.
246.712	0.180746	352	2	-0.32767	-6.1533	N.A.	N.A.	N.A.	N.A.	N.A.	N.A.
247.05	0.154622	822	39	1.381	-4.3552	N.A.	N.A.	N.A.	N.A.	N.A.	N.A.
247.408	0.127042	1597	36	0.28942	-5.5039	N.A.	N.A.	N.A.	N.A.	N.A.	N.A.
247.907	0.0885053	1332	15	1.4463	-4.2865	N.A.	N.A.	N.A.	N.A.	N.A.	N.A.
248.051	0.0773444	1535	74	0.72902	-5.0413	N.A.	N.A.	N.A.	N.A.	N.A.	N.A.
248.084	0.0748003	1459	13	1.0345	-4.7199	N.A.	N.A.	N.A.	N.A.	N.A.	N.A.
248.234	0.0632525	1717	45	0.94581	-4.8132	N.A.	N.A.	N.A.	N.A.	N.A.	N.A.
248.262	0.0611192	792	92	0.31235	-5.4798	N.A.	N.A.	N.A.	N.A.	N.A.	N.A.
248.662	0.0301892	1194	16	-0.88741	-6.7423	N.A.	N.A.	N.A.	N.A.	N.A.	N.A.
248.888	0.0127862	974	86	1.3812	-4.355	N.A.	N.A.	N.A.	N.A.	N.A.	N.A.
248.93	0.00947851	1525	78	1.5171	-4.2121	N.A.	N.A.	N.A.	N.A.	N.A.	N.A.
248.988	0.00504649	1108	14	1.215	-4.5299	N.A.	N.A.	N.A.	N.A.	N.A.	N.A.
249.015	0.0029575	1540	81	1.6669	-4.0545	N.A.	N.A.	N.A.	N.A.	N.A.	N.A.
249.03	0.00180634	1714	71	-0.52366	-6.3596	N.A.	N.A.	N.A.	N.A.	N.A.	N.A.
249.041	0.000907645	1601	82	1.6471	-4.0753	N.A.	N.A.	N.A.	N.A.	N.A.	N.A.
249.048	0.000405769	1581	32	1.0645	-4.6883	N.A.	N.A.	N.A.	N.A.	N.A.	N.A.
249.051	0.000188377	1727	47	0.46197	-5.3224	N.A.	N.A.	N.A.	N.A.	N.A.	N.A.
249.075	0.999083	968	25	-0.63435	-6.58	0.17002	0.085212	0.4472	229090	120230	457090
249.14	0.996359	693	31	-0.39319	-6.2223	N.A.	N.A.	N.A.	N.A.	N.A.	N.A.
249.18	0.994688	366	78	-0.2143	-6.034	N.A.	N.A.	N.A.	N.A.	N.A.	N.A.
249.223	0.992907	1293	69	-0.049904	-5.8	2.5148	1.4471	5.3765	144540	91201	208930
249.537	0.979788	1676	47	-0.28017	-6.1033	N.A.	N.A.	N.A.	N.A.	N.A.	N.A.
249.577	0.978145	1332	12	1.3506	-4.3873	N.A.	N.A.	N.A.	N.A.	N.A.	N.A.
249.968	0.961811	1312	55	-0.90869	-6.7	0.11233	0.049034	0.72527	173780	60256	331130
255.819	0.717564	1750	26	-0.30076	-6.125	N.A.	N.A.	N.A.	N.A.	N.A.	N.A.
263.301	0.405215	366	65	0.15947	-5.6407	N.A.	N.A.	N.A.	N.A.	N.A.	N.A.
264.445	0.357484	850	29	0.78101	-4.9866	N.A.	N.A.	N.A.	N.A.	N.A.	N.A.
264.518	0.354439	1649	47	-0.46883	-6.3019	N.A.	N.A.	N.A.	N.A.	N.A.	N.A.
265.038	0.332722	1756	32	0.84838	-4.9158	N.A.	N.A.	N.A.	N.A.	N.A.	N.A.
265.392	0.31796	600	44	1.0407	-4.7133	N.A.	N.A.	N.A.	N.A.	N.A.	N.A.
266.163	0.285753	1718	48	0.67558	-5.0976	N.A.	N.A.	N.A.	N.A.	N.A.	N.A.
266.539	0.270075	1649	32	-0.0040846	-5.8128	N.A.	N.A.	N.A.	N.A.	N.A.	N.A.
266.767	0.260541	1659	31	0.31487	-5.4772	N.A.	N.A.	N.A.	N.A.	N.A.	N.A.
267.22	0.241638	562	30	-0.35922	-6.18	0.67686	0.38949	1.5506	138040	83176	208930
267.333	0.236924	1421	34	0.95265	-5	39.857	15.153	631.68	60256	13804	109650
267.422	0.2332	1523	76	1.3437	-4.3945	N.A.	N.A.	N.A.	N.A.	N.A.	N.A.
267.938	0.211656	1597	79	-0.65237	-6.495	N.A.	N.A.	N.A.	N.A.	N.A.	N.A.
268.053	0.206857	696	78	-0.52453	-6.3605	N.A.	N.A.	N.A.	N.A.	N.A.	N.A.
268.927	0.170376	1677	60	0.9909	-4.7658	N.A.	N.A.	N.A.	N.A.	N.A.	N.A.
269.227	0.15787	1060	98	1.3774	-4.3591	N.A.	N.A.	N.A.	N.A.	N.A.	N.A.
269.319	0.154026	589	39	0.92825	-4.8317	N.A.	N.A.	N.A.	N.A.	N.A.	N.A.
269.327	0.1537	1702	54	0.59113	-5.1865	N.A.	N.A.	N.A.	N.A.	N.A.	N.A.
269.421	0.149754	382	43	0.71294	-5.0583	N.A.	N.A.	N.A.	N.A.	N.A.	N.A.
269.513	0.145918	859	91	0.7671	-5.0013	N.A.	N.A.	N.A.	N.A.	N.A.	N.A.
269.564	0.143809	860	33	0.74984	-4.88	60.325	15.153	631.68	45709	12023	104710
269.778	0.134837	943	89	1.3269	-4.4122	N.A.	N.A.	N.A.	N.A.	N.A.	N.A.
269.802	0.133868	893	93	-0.59568	-6.58	0.17002	0.091306	0.4472	165960	91201	263030
270.06	0.123068	411	27	-0.044667	-5.9	1.7803	0.83272	5.0176	190550	91201	380190
270.204	0.117087	1681	74	-0.59157	-6.431	N.A.	N.A.	N.A.	N.A.	N.A.	N.A.
270.233	0.115845	1150	46	-0.14217	-5.9581	N.A.	N.A.	N.A.	N.A.	N.A.	N.A.
270.278	0.113988	1085	18	0.68025	-5.0927	N.A.	N.A.	N.A.	N.A.	N.A.	N.A.
270.29	0.113489	1000	84	0.76612	-5.0023	N.A.	N.A.	N.A.	N.A.	N.A.	N.A.
270.313	0.112519	1672	48	-0.51509	-6.3505	N.A.	N.A.	N.A.	N.A.	N.A.	N.A.
270.466	0.106141	1139	19	0.41492	-5.66	4.0785	2.3469	8.7197	158490	95499	251190
270.646	0.0986292	1660	74	0.70259	-5.0692	N.A.	N.A.	N.A.	N.A.	N.A.	N.A.
270.651	0.0984252	337	69	0.20054	-5.5975	N.A.	N.A.	N.A.	N.A.	N.A.	N.A.
270.68	0.0971933	1009	19	1.2774	-4.4643	N.A.	N.A.	N.A.	N.A.	N.A.	N.A.
270.719	0.0955853	1564	74	-0.26037	-6.0825	N.A.	N.A.	N.A.	N.A.	N.A.	N.A.
270.886	0.0886019	967	31	1.2082	-4.5372	N.A.	N.A.	N.A.	N.A.	N.A.	N.A.
270.907	0.0877385	346	62	1.1045	-4.6462	N.A.	N.A.	N.A.	N.A.	N.A.	N.A.
270.95	0.0859325	321	68	0.53298	-5.2476	N.A.	N.A.	N.A.	N.A.	N.A.	N.A.
271.055	0.0815547	1683	34	1.3104	-4.4295	N.A.	N.A.	N.A.	N.A.	N.A.	N.A.
271.108	0.079326	413	28	-0.21149	-6.16	0.72527	0.3635	2.0441	229090	109650	457090
271.162	0.0770754	422	60	0.30523	-5.74	3.0939	1.9077	5.3765	190550	131830	288400
271.295	0.0715151	1713	86	0.39517	-5.3927	N.A.	N.A.	N.A.	N.A.	N.A.	N.A.
271.425	0.0661089	330	60	0.059887	-5.7455	N.A.	N.A.	N.A.	N.A.	N.A.	N.A.
271.486	0.0635414	406	31	-0.014228	-5.92	1.6615	0.83272	4.3702	173780	91201	302000
271.633	0.0574145	353	58	1.1352	-4.6139	N.A.	N.A.	N.A.	N.A.	N.A.	N.A.
271.712	0.0541148	342	68	0.192	-5.6065	N.A.	N.A.	N.A.	N.A.	N.A.	N.A.
271.723	0.0536721	562	39	-0.4555	-6.54	0.19521	0.11233	0.41735	144540	91201	208930
271.936	0.0447553	1684	70	0.3753	-5.4136	N.A.	N.A.	N.A.	N.A.	N.A.	N.A.
271.946	0.0443421	1336	9	-0.84986	-6.42	0.29546	0.11233	1.7803	199530	66069	602560
272.12	0.0370713	742	82	0.21039	-5.5871	N.A.	N.A.	N.A.	N.A.	N.A.	N.A.
272.195	0.0339773	394	26	-0.41023	-6.08	0.95609	0.41735	3.0939	165960	75858	316230
272.299	0.0296095	974	86	1.4062	-4.3288	N.A.	N.A.	N.A.	N.A.	N.A.	N.A.
272.392	0.0257477	871	92	0.67787	-5.36	11.495	4.6827	52.541	95499	39811	173780
272.416	0.0247339	321	57	0.1097	-5.6931	N.A.	N.A.	N.A.	N.A.	N.A.	N.A.
272.47	0.0224706	945	85	0.39191	-5.68	3.8063	1.9077	10.728	125890	66069	208930
272.561	0.0186815	1615	83	0.5018	-5.2805	N.A.	N.A.	N.A.	N.A.	N.A.	N.A.
272.578	0.0179672	392	25	0.89235	-4.8695	N.A.	N.A.	N.A.	N.A.	N.A.	N.A.
272.671	0.0140868	1687	98	-0.38612	-6.2148	N.A.	N.A.	N.A.	N.A.	N.A.	N.A.
272.715	0.0122391	1649	27	-0.53881	-6.3755	N.A.	N.A.	N.A.	N.A.	N.A.	N.A.
272.824	0.0076882	1549	69	1.6594	-4.0623	N.A.	N.A.	N.A.	N.A.	N.A.	N.A.
272.972	0.00151215	1595	98	1.6842	-4.0362	N.A.	N.A.	N.A.	N.A.	N.A.	N.A.
272.977	0.00130116	1583	93	1.2933	-4.4476	N.A.	N.A.	N.A.	N.A.	N.A.	N.A.
272.991	0.000751343	360	87	1.3942	-4.3414	N.A.	N.A.	N.A.	N.A.	N.A.	N.A.
273	0.00037362	1586	45	1.5614	-4.1655	N.A.	N.A.	N.A.	N.A.	N.A.	N.A.
273.004	0.000174968	1735	94	1.3337	-4.405	N.A.	N.A.	N.A.	N.A.	N.A.	N.A.
273.039	0.998622	1119	92	-0.53806	-6.24	0.55017	0.31659	1.2604	173780	100000	275420
273.05	0.998097	1039	22	-0.76007	-6.64	0.1382	0.06464	0.58952	165960	69183	302000
273.094	0.996096	893	92	-0.63844	-6.4803	N.A.	N.A.	N.A.	N.A.	N.A.	N.A.
279.955	0.682995	1398	19	0.89253	-4.8693	N.A.	N.A.	N.A.	N.A.	N.A.	N.A.
285.419	0.433603	315	67	0.7148	-5.0563	N.A.	N.A.	N.A.	N.A.	N.A.	N.A.
286.462	0.38603	714	34	0.91084	-4.85	N.A.	N.A.	N.A.	N.A.	N.A.	N.A.
286.695	0.375369	1442	77	0.71343	-5.0578	N.A.	N.A.	N.A.	N.A.	N.A.	N.A.
287.22	0.351409	477	62	1.548	-4.1795	N.A.	N.A.	N.A.	N.A.	N.A.	N.A.
287.694	0.329777	1473	57	-0.41741	-5.98	1.3505	0.67686	3.8063	114820	63096	173780
288.706	0.2836	1351	80	0.90582	-4.8553	N.A.	N.A.	N.A.	N.A.	N.A.	N.A.
288.885	0.275427	1109	14	1.2686	-4.4735	N.A.	N.A.	N.A.	N.A.	N.A.	N.A.
289.042	0.268269	388	22	0.78292	-4.9846	N.A.	N.A.	N.A.	N.A.	N.A.	N.A.
290.209	0.215017	943	88	1.2036	-4.542	N.A.	N.A.	N.A.	N.A.	N.A.	N.A.
290.256	0.212865	1124	20	0.97048	-4.7873	N.A.	N.A.	N.A.	N.A.	N.A.	N.A.
292.019	0.132422	601	45	0.94659	-4.8124	N.A.	N.A.	N.A.	N.A.	N.A.	N.A.
292.156	0.126136	851	31	0.73958	-5.0302	N.A.	N.A.	N.A.	N.A.	N.A.	N.A.
292.384	0.115741	1696	73	0.3561	-5.4338	N.A.	N.A.	N.A.	N.A.	N.A.	N.A.
292.788	0.0973014	359	50	1.1244	-4.6253	N.A.	N.A.	N.A.	N.A.	N.A.	N.A.
292.969	0.0890578	463	65	1.2397	-4.504	N.A.	N.A.	N.A.	N.A.	N.A.	N.A.
293.064	0.08471	1460	13	0.68183	-5.091	N.A.	N.A.	N.A.	N.A.	N.A.	N.A.
293.083	0.0838422	1465	76	-0.61163	-6.08	0.95609	0.47918	3.0939	131830	66069	218780
293.498	0.0649121	308	98	0.60112	-5.1759	N.A.	N.A.	N.A.	N.A.	N.A.	N.A.
293.643	0.0582671	872	93	0.74353	-5.34	12.317	4.6827	52.541	104710	43652	199530
293.657	0.0576713	1322	77	0.27902	-5.24	17.398	7.5945	148.08	83176	26303	144540
293.813	0.0505314	1704	39	0.47579	-5.3078	N.A.	N.A.	N.A.	N.A.	N.A.	N.A.
294.398	0.0238501	969	36	1.2023	-4.5433	N.A.	N.A.	N.A.	N.A.	N.A.	N.A.
294.78	0.00641022	857	91	0.55922	-5.22	N.A.	N.A.	N.A.	N.A.	N.A.	N.A.
294.841	0.00361846	1009	18	1.2791	-4.4625	N.A.	N.A.	N.A.	N.A.	N.A.	N.A.
294.877	0.00197119	1711	98	1.7872	-3.9278	N.A.	N.A.	N.A.	N.A.	N.A.	N.A.
294.882	0.00174595	1705	39	1.1655	-4.582	N.A.	N.A.	N.A.	N.A.	N.A.	N.A.
294.888	0.00148151	1705	38	1.3708	-4.366	N.A.	N.A.	N.A.	N.A.	N.A.	N.A.
294.898	0.00100257	1698	18	1.3136	-4.4262	N.A.	N.A.	N.A.	N.A.	N.A.	N.A.
294.902	0.000828173	1470	51	0.99524	-4.7612	N.A.	N.A.	N.A.	N.A.	N.A.	N.A.
294.911	0.000421334	1568	34	-0.0020509	-5.8	2.5148	0.4472	97.836	60256	10000	181970
294.913	0.000315381	1569	91	1.2695	-4.4726	N.A.	N.A.	N.A.	N.A.	N.A.	N.A.
294.919	7.37002e-05	1623	98	1.544	-4.1838	N.A.	N.A.	N.A.	N.A.	N.A.	N.A.
295.24	0.987303	973	92	1.3328	-4.406	N.A.	N.A.	N.A.	N.A.	N.A.	N.A.
297.404	0.901397	1388	74	-0.22513	-6.0454	N.A.	N.A.	N.A.	N.A.	N.A.	N.A.
299.913	0.801794	1470	13	0.50818	-5.2737	N.A.	N.A.	N.A.	N.A.	N.A.	N.A.
308.08	0.477533	1594	78	-0.68394	-6.5282	N.A.	N.A.	N.A.	N.A.	N.A.	N.A.
308.64	0.455312	465	63	1.2042	-4.5413	N.A.	N.A.	N.A.	N.A.	N.A.	N.A.
308.699	0.45297	1149	45	-0.57442	-6.413	N.A.	N.A.	N.A.	N.A.	N.A.	N.A.
308.755	0.450729	1682	31	-0.012602	-5.8218	N.A.	N.A.	N.A.	N.A.	N.A.	N.A.
310.577	0.378393	856	93	0.21669	-5.5805	N.A.	N.A.	N.A.	N.A.	N.A.	N.A.
311.094	0.357861	532	73	0.23295	-5.16	22.935	9.3433	104.83	57544	25119	100000
311.444	0.343973	1061	13	-0.77642	-6.6255	N.A.	N.A.	N.A.	N.A.	N.A.	N.A.
311.483	0.342405	791	89	-0.084248	-5.78	2.6946	1.4471	7.0876	114820	66069	181970
311.624	0.336825	1501	27	0.35104	-5.44	8.7197	3.3151	42.707	72444	30200	138040
312.207	0.313685	351	61	-0.25236	-6.0741	N.A.	N.A.	N.A.	N.A.	N.A.	N.A.
314.039	0.240949	1659	72	0.74657	-5.0229	N.A.	N.A.	N.A.	N.A.	N.A.	N.A.
314.48	0.223446	1584	38	-0.072776	-5.8851	N.A.	N.A.	N.A.	N.A.	N.A.	N.A.
314.586	0.21921	715	31	0.89142	-4.8705	N.A.	N.A.	N.A.	N.A.	N.A.	N.A.
314.992	0.203098	1466	16	0.45549	-5.3292	N.A.	N.A.	N.A.	N.A.	N.A.	N.A.
315.344	0.189136	1296	84	0.73866	-5.46	8.1377	5.0176	14.142	125890	87096	181970
315.663	0.17647	616	34	1.0495	-4.7041	N.A.	N.A.	N.A.	N.A.	N.A.	N.A.
315.899	0.167102	858	29	0.59192	-5.1856	N.A.	N.A.	N.A.	N.A.	N.A.	N.A.
316.136	0.157704	1672	38	0.43407	-5.3517	N.A.	N.A.	N.A.	N.A.	N.A.	N.A.
316.279	0.151991	1730	98	0.58743	-5.1903	N.A.	N.A.	N.A.	N.A.	N.A.	N.A.
316.877	0.128271	1257	76	0.5127	-5.269	N.A.	N.A.	N.A.	N.A.	N.A.	N.A.
317.127	0.118361	1316	77	-0.63919	-6.34	0.38949	0.24016	0.72527	199530	131830	302000
317.872	0.08878	965	33	1.1862	-4.5603	N.A.	N.A.	N.A.	N.A.	N.A.	N.A.
319.191	0.0363888	974	93	1.3528	-4.385	N.A.	N.A.	N.A.	N.A.	N.A.	N.A.
319.265	0.0334777	716	85	-0.1886	-5.8	2.5148	1.5506	4.6827	109650	75858	144540
319.678	0.017064	715	30	0.80045	-4.74	97.836	34.714	447.2	34674	15849	63096
319.856	0.0100051	603	44	0.89011	-4.8718	N.A.	N.A.	N.A.	N.A.	N.A.	N.A.
319.891	0.00861218	1718	47	0.85965	-4.9039	N.A.	N.A.	N.A.	N.A.	N.A.	N.A.
319.934	0.00688925	1736	84	1.1691	-4.5783	N.A.	N.A.	N.A.	N.A.	N.A.	N.A.
320.023	0.00337374	1663	86	1.764	-3.9523	N.A.	N.A.	N.A.	N.A.	N.A.	N.A.
320.035	0.00288204	1756	67	-0.039935	-5.8505	N.A.	N.A.	N.A.	N.A.	N.A.	N.A.
320.058	0.00196745	945	85	1.1609	-4.5869	N.A.	N.A.	N.A.	N.A.	N.A.	N.A.
320.065	0.00168439	1056	14	1.2551	-4.4878	N.A.	N.A.	N.A.	N.A.	N.A.	N.A.
320.072	0.00142286	851	30	0.8739	-4.8889	N.A.	N.A.	N.A.	N.A.	N.A.	N.A.
320.079	0.00114333	1400	19	0.89654	-4.8651	N.A.	N.A.	N.A.	N.A.	N.A.	N.A.
320.098	0.000393656	970	32	1.2133	-4.5317	N.A.	N.A.	N.A.	N.A.	N.A.	N.A.
320.101	0.000285282	1622	39	0.87512	-4.8876	N.A.	N.A.	N.A.	N.A.	N.A.	N.A.
320.104	0.000136447	1554	94	1.6634	-4.0581	N.A.	N.A.	N.A.	N.A.	N.A.	N.A.
320.15	0.998371	1282	56	-0.80565	-6.54	0.19521	0.12036	0.38949	181970	114820	263030
334.801	0.435013	503	27	0.22059	-5.48	7.5945	3.3151	26.333	95499	45709	165960
335.989	0.389341	998	87	0.65492	-5.1193	N.A.	N.A.	N.A.	N.A.	N.A.	N.A.
337.292	0.339241	384	49	-0.33944	-6.1657	N.A.	N.A.	N.A.	N.A.	N.A.	N.A.
338.026	0.310992	896	87	0.22603	-5.72	3.3151	1.7803	8.1377	120230	69183	190550
338.168	0.305556	516	72	-0.19798	-5.46	8.1377	2.8874	148.08	47863	10471	87096
338.548	0.290911	1332	78	0.34348	-5.4471	N.A.	N.A.	N.A.	N.A.	N.A.	N.A.
339.512	0.253861	1595	72	-0.57341	-6.4119	N.A.	N.A.	N.A.	N.A.	N.A.	N.A.
339.841	0.241194	1368	78	-0.8384	-6.68	0.12036	0.069263	0.24016	288400	165960	575440
339.979	0.235895	508	22	1.2547	-4.4882	N.A.	N.A.	N.A.	N.A.	N.A.	N.A.
340.13	0.230082	357	49	1.0186	-4.7366	N.A.	N.A.	N.A.	N.A.	N.A.	N.A.
340.151	0.22928	965	31	0.89418	-4.8676	N.A.	N.A.	N.A.	N.A.	N.A.	N.A.
340.166	0.228705	880	33	0.86046	-5.18	21.404	8.1377	104.83	75858	31623	138040
340.219	0.226667	851	28	0.84742	-4.9168	N.A.	N.A.	N.A.	N.A.	N.A.	N.A.
340.316	0.222948	344	14	0.95826	-4.8001	N.A.	N.A.	N.A.	N.A.	N.A.	N.A.
340.382	0.220418	606	68	-0.47714	-6.64	0.1382	0.085212	0.27574	218780	138040	331130
340.387	0.220214	590	38	-0.13771	-5.76	2.8874	1.7803	5.761	120230	75858	165960
340.423	0.218837	359	71	1.0081	-4.7477	N.A.	N.A.	N.A.	N.A.	N.A.	N.A.
340.518	0.215169	424	53	-0.17805	-6.16	0.72527	0.47918	1.2604	229090	151360	346740
340.638	0.210554	1468	49	0.95466	-4.8039	N.A.	N.A.	N.A.	N.A.	N.A.	N.A.
340.712	0.207727	1350	77	0.90219	-4.8591	N.A.	N.A.	N.A.	N.A.	N.A.	N.A.
340.933	0.199232	1112	65	1.2579	-4.4848	N.A.	N.A.	N.A.	N.A.	N.A.	N.A.
340.976	0.197559	1385	79	-0.39234	-6.2214	N.A.	N.A.	N.A.	N.A.	N.A.	N.A.
341.122	0.19195	680	37	-0.10865	-5.9228	N.A.	N.A.	N.A.	N.A.	N.A.	N.A.
341.255	0.186837	1414	84	0.31686	-5.4751	N.A.	N.A.	N.A.	N.A.	N.A.	N.A.
341.345	0.183384	870	87	0.81422	-4.9517	N.A.	N.A.	N.A.	N.A.	N.A.	N.A.
341.388	0.181712	1653	23	0.50592	-5.2761	N.A.	N.A.	N.A.	N.A.	N.A.	N.A.
341.425	0.180317	676	30	-0.52343	-6.3593	N.A.	N.A.	N.A.	N.A.	N.A.	N.A.
341.545	0.175703	1600	28	0.26592	-5.5287	N.A.	N.A.	N.A.	N.A.	N.A.	N.A.
341.671	0.170837	1152	98	1.3579	-4.3796	N.A.	N.A.	N.A.	N.A.	N.A.	N.A.
341.741	0.168145	1365	41	0.10537	-5.6976	N.A.	N.A.	N.A.	N.A.	N.A.	N.A.
341.801	0.165828	780	28	1.1345	-4.6147	N.A.	N.A.	N.A.	N.A.	N.A.	N.A.
341.892	0.162362	1477	74	-0.471	-5.98	1.3505	0.47918	8.7197	125890	41687	275420
341.933	0.160769	1037	17	0.68862	-5.32	13.198	3.8063	257.34	87096	16596	208930
341.979	0.158994	287	15	0.64794	-5.1267	N.A.	N.A.	N.A.	N.A.	N.A.	N.A.
342.139	0.152831	296	62	0.23622	-5.5599	N.A.	N.A.	N.A.	N.A.	N.A.	N.A.
342.648	0.133288	1420	13	0.95973	-4.7986	N.A.	N.A.	N.A.	N.A.	N.A.	N.A.
342.918	0.122902	1632	57	-0.64929	-6.4917	N.A.	N.A.	N.A.	N.A.	N.A.	N.A.
343.248	0.110202	291	56	0.39016	-5.3979	N.A.	N.A.	N.A.	N.A.	N.A.	N.A.
343.435	0.103015	714	30	0.80502	-4.84	69.263	22.935	240.16	41687	21878	75858
343.81	0.0885809	738	21	-0.55618	-6.3938	N.A.	N.A.	N.A.	N.A.	N.A.	N.A.
344.013	0.0807763	1153	61	1.1429	-4.6058	N.A.	N.A.	N.A.	N.A.	N.A.	N.A.
344.065	0.078802	1127	55	-0.043626	-5.92	1.6615	0.89228	3.5522	190550	109650	302000
344.2	0.0735785	1734	24	0.54505	-5.2349	N.A.	N.A.	N.A.	N.A.	N.A.	N.A.
344.306	0.0695217	1716	21	0.66134	-5.1126	N.A.	N.A.	N.A.	N.A.	N.A.	N.A.
344.439	0.0644004	1056	14	1.1858	-4.5606	N.A.	N.A.	N.A.	N.A.	N.A.	N.A.
345.101	0.0389444	626	40	0.64602	-5.1287	N.A.	N.A.	N.A.	N.A.	N.A.	N.A.
345.518	0.0229088	598	38	-0.45452	-6.38	0.33923	0.18218	1.0245	138040	72444	218780
345.83	0.0109032	1589	90	1.7289	-3.9891	N.A.	N.A.	N.A.	N.A.	N.A.	N.A.
345.883	0.00886455	1646	60	0.81275	-4.9532	N.A.	N.A.	N.A.	N.A.	N.A.	N.A.
345.969	0.005579	1332	75	0.50107	-5.2812	N.A.	N.A.	N.A.	N.A.	N.A.	N.A.
345.98	0.00514144	1756	69	-0.44224	-6.2739	N.A.	N.A.	N.A.	N.A.	N.A.	N.A.
345.983	0.0050273	1137	15	0.89567	-4.866	N.A.	N.A.	N.A.	N.A.	N.A.	N.A.
345.991	0.0047353	1648	28	0.47559	-5.308	N.A.	N.A.	N.A.	N.A.	N.A.	N.A.
346.011	0.00396118	1538	75	1.6532	-4.0688	N.A.	N.A.	N.A.	N.A.	N.A.	N.A.
346.044	0.00267612	1386	74	0.2601	-5.34	12.317	4.0785	224.13	87096	18197	181970
346.105	0.000347279	1592	50	1.7295	-3.9886	N.A.	N.A.	N.A.	N.A.	N.A.	N.A.
346.111	0.000126216	971	87	1.3484	-4.3896	N.A.	N.A.	N.A.	N.A.	N.A.	N.A.
346.538	0.980401	880	35	0.79185	-5.12	26.333	9.3433	158.67	69183	26303	138040
360.242	0.346948	1377	75	-0.18677	-6.005	N.A.	N.A.	N.A.	N.A.	N.A.	N.A.
360.774	0.322332	716	71	-0.36478	-6.1924	N.A.	N.A.	N.A.	N.A.	N.A.	N.A.
362.286	0.252448	1446	76	0.27018	-5.5242	N.A.	N.A.	N.A.	N.A.	N.A.	N.A.
363.844	0.180457	1711	52	1.0499	-4.7037	N.A.	N.A.	N.A.	N.A.	N.A.	N.A.
365.772	0.091318	1291	9	-0.64537	-6.04	1.0977	0.58952	2.3469	114820	72444	173780
365.921	0.0844436	534	71	0.17421	-5.2	19.976	7.5945	69.263	57544	28840	104710
366.486	0.0583347	1364	85	-0.88951	-6.7445	N.A.	N.A.	N.A.	N.A.	N.A.	N.A.
366.68	0.0493626	1682	43	-0.086598	-5.8996	N.A.	N.A.	N.A.	N.A.	N.A.	N.A.
366.869	0.0406093	792	30	0.87968	-4.8828	N.A.	N.A.	N.A.	N.A.	N.A.	N.A.
366.993	0.0348725	1128	88	1.3377	-4.4009	N.A.	N.A.	N.A.	N.A.	N.A.	N.A.
367.043	0.0325838	1063	98	1.4374	-4.2959	N.A.	N.A.	N.A.	N.A.	N.A.	N.A.
367.158	0.0272657	284	46	0.19803	-5.6001	N.A.	N.A.	N.A.	N.A.	N.A.	N.A.
367.192	0.0256696	794	97	-0.39848	-6.14	0.77714	0.38949	2.0441	131830	75858	218780
367.329	0.0193216	398	71	0.69087	-5.0815	N.A.	N.A.	N.A.	N.A.	N.A.	N.A.
367.639	0.00503454	352	55	1.0004	-4.7558	N.A.	N.A.	N.A.	N.A.	N.A.	N.A.
367.676	0.00331435	1150	96	1.3576	-4.3799	N.A.	N.A.	N.A.	N.A.	N.A.	N.A.
367.687	0.00279229	1588	36	1.5048	-4.225	N.A.	N.A.	N.A.	N.A.	N.A.	N.A.
367.704	0.00201893	1659	85	0.98324	-4.7738	N.A.	N.A.	N.A.	N.A.	N.A.	N.A.
367.713	0.00160898	1325	17	0.24234	-5.38	10.728	5.0176	39.857	95499	45709	158490
367.716	0.0014753	1657	61	0.80881	-4.9574	N.A.	N.A.	N.A.	N.A.	N.A.	N.A.
367.719	0.00132334	1450	75	-0.45053	-6.14	0.77714	0.4472	1.6615	165960	100000	251190
367.729	0.00083282	1192	15	1.3842	-4.3519	N.A.	N.A.	N.A.	N.A.	N.A.	N.A.
367.738	0.000459797	1656	98	1.162	-4.5858	N.A.	N.A.	N.A.	N.A.	N.A.	N.A.
367.74	0.000322956	1468	45	0.91412	-4.8466	N.A.	N.A.	N.A.	N.A.	N.A.	N.A.
367.744	0.000167395	1289	84	1.4379	-4.2954	N.A.	N.A.	N.A.	N.A.	N.A.	N.A.
367.859	0.995684	793	96	-0.5985	-6.48	0.24016	0.12897	0.55017	158490	95499	251190
368.201	0.98238	1504	30	-0.11851	-5.8	2.5148	0.77714	18.642	79433	26303	165960
369.926	0.915378	1676	47	-0.52058	-6.3563	N.A.	N.A.	N.A.	N.A.	N.A.	N.A.
380.905	0.488959	795	94	-0.4237	-6.12	0.83272	0.38949	2.5148	120230	63096	199530
383.293	0.396195	778	31	0.72856	-5.0418	N.A.	N.A.	N.A.	N.A.	N.A.	N.A.
385.575	0.307543	349	76	0.94029	-4.819	N.A.	N.A.	N.A.	N.A.	N.A.	N.A.
385.787	0.299314	1657	77	0.69146	-5.0809	N.A.	N.A.	N.A.	N.A.	N.A.	N.A.
385.819	0.298097	1689	39	-0.48786	-6.3219	N.A.	N.A.	N.A.	N.A.	N.A.	N.A.
386.163	0.284719	360	88	1.3173	-4.4223	N.A.	N.A.	N.A.	N.A.	N.A.	N.A.
386.808	0.25965	1126	16	0.73409	-5.036	N.A.	N.A.	N.A.	N.A.	N.A.	N.A.
387.224	0.243514	1036	17	0.82911	-4.936	N.A.	N.A.	N.A.	N.A.	N.A.	N.A.
387.36	0.238207	790	98	-0.53414	-6.4	0.31659	0.17002	0.83272	151360	83176	239880
387.694	0.225264	1420	77	-0.84074	-6.6932	N.A.	N.A.	N.A.	N.A.	N.A.	N.A.
387.949	0.215339	309	69	0.74142	-5.0283	N.A.	N.A.	N.A.	N.A.	N.A.	N.A.
388.049	0.211456	391	77	0.64937	-5.1252	N.A.	N.A.	N.A.	N.A.	N.A.	N.A.
388.538	0.192464	1385	83	-0.85709	-6.7104	N.A.	N.A.	N.A.	N.A.	N.A.	N.A.
388.669	0.187401	351	49	1.0219	-4.7331	N.A.	N.A.	N.A.	N.A.	N.A.	N.A.
388.698	0.186271	1661	98	1.0635	-4.6894	N.A.	N.A.	N.A.	N.A.	N.A.	N.A.
388.733	0.184883	1660	92	0.99393	-4.7626	N.A.	N.A.	N.A.	N.A.	N.A.	N.A.
388.974	0.17552	1480	31	-0.31256	-5.86	2.0441	0.67686	18.642	100000	28840	218780
389.1	0.170656	1468	49	0.85387	-4.91	N.A.	N.A.	N.A.	N.A.	N.A.	N.A.
389.532	0.153872	1662	23	0.44846	-5.3366	N.A.	N.A.	N.A.	N.A.	N.A.	N.A.
390.149	0.129889	457	70	0.93953	-4.8198	N.A.	N.A.	N.A.	N.A.	N.A.	N.A.
390.965	0.0982201	1518	45	-0.54475	-6.38	0.33923	0.1382	1.6615	138040	54954	275420
391.211	0.0886557	1061	91	-0.68038	-6.42	0.29546	0.18218	0.55017	275420	165960	501190
391.468	0.0786649	601	44	0.67134	-5.1021	N.A.	N.A.	N.A.	N.A.	N.A.	N.A.
392.123	0.0532073	964	29	1.2896	-4.4515	N.A.	N.A.	N.A.	N.A.	N.A.	N.A.
392.698	0.0308977	1684	46	0.012935	-5.7949	N.A.	N.A.	N.A.	N.A.	N.A.	N.A.
392.73	0.0296336	1567	36	-0.65708	-6.4999	N.A.	N.A.	N.A.	N.A.	N.A.	N.A.
393.136	0.0138653	1673	89	-0.64868	-6.4911	N.A.	N.A.	N.A.	N.A.	N.A.	N.A.
393.166	0.0127327	1610	15	1.3883	-4.3476	N.A.	N.A.	N.A.	N.A.	N.A.	N.A.
393.384	0.00425733	1756	57	-0.3182	-6.1433	N.A.	N.A.	N.A.	N.A.	N.A.	N.A.
393.424	0.00268513	1196	17	0.45096	-5.34	12.317	5.3765	56.299	91201	39811	158490
393.476	0.000675035	1626	85	1.7783	-3.9372	N.A.	N.A.	N.A.	N.A.	N.A.	N.A.
393.491	0.000105647	1066	76	1.4373	-4.296	N.A.	N.A.	N.A.	N.A.	N.A.	N.A.
398.633	0.785352	1294	17	-0.83705	-6.44	0.27574	0.1382	0.95609	138040	66069	229090
399.66	0.742435	375	43	-0.33084	-6.1566	N.A.	N.A.	N.A.	N.A.	N.A.	N.A.
405.18	0.511902	1272	21	-0.2726	-5.88	1.9077	1.0245	4.0785	131830	83176	199530
405.955	0.479569	617	32	1.0834	-4.6684	N.A.	N.A.	N.A.	N.A.	N.A.	N.A.
406.248	0.467314	1163	19	-0.35866	-6.1859	N.A.	N.A.	N.A.	N.A.	N.A.	N.A.
407.993	0.394448	276	73	0.76607	-5.0024	N.A.	N.A.	N.A.	N.A.	N.A.	N.A.
408.09	0.390392	395	47	-0.079701	-6.02	1.1763	0.67686	2.5148	199530	120230	316230
409.243	0.342238	1387	78	-0.8936	-6.7488	N.A.	N.A.	N.A.	N.A.	N.A.	N.A.
409.61	0.32689	504	31	0.17767	-5.46	8.1377	3.3151	30.234	95499	43652	173780
411.536	0.246455	843	83	-0.65903	-6.502	N.A.	N.A.	N.A.	N.A.	N.A.	N.A.
412.272	0.21573	1596	65	-0.56183	-6.3997	N.A.	N.A.	N.A.	N.A.	N.A.	N.A.
413.045	0.183431	1720	27	0.29744	-5.4955	N.A.	N.A.	N.A.	N.A.	N.A.	N.A.
413.48	0.165286	737	30	0.48024	-5.24	17.398	8.7197	49.034	72444	41687	109650
413.922	0.146809	1154	96	1.3717	-4.3651	N.A.	N.A.	N.A.	N.A.	N.A.	N.A.
414.947	0.104023	1314	82	-0.59554	-6.24	0.55017	0.38949	0.89228	229090	158490	316230
415.945	0.0623121	459	69	0.87511	-4.8876	N.A.	N.A.	N.A.	N.A.	N.A.	N.A.
416.09	0.0562665	1397	39	0.19146	-5.607	N.A.	N.A.	N.A.	N.A.	N.A.	N.A.
416.19	0.0521162	1430	62	0.086447	-5.7175	N.A.	N.A.	N.A.	N.A.	N.A.	N.A.
416.777	0.0275688	1599	31	1.7013	-4.0182	N.A.	N.A.	N.A.	N.A.	N.A.	N.A.
416.833	0.0252442	1619	23	1.1704	-4.5769	N.A.	N.A.	N.A.	N.A.	N.A.	N.A.
416.952	0.0202694	1644	75	0.22699	-5.5696	N.A.	N.A.	N.A.	N.A.	N.A.	N.A.
417.049	0.016222	1661	59	0.31264	-5.4795	N.A.	N.A.	N.A.	N.A.	N.A.	N.A.
417.199	0.00997239	383	77	0.0090487	-5.9	1.7803	0.77714	6.1731	181970	79433	398110
417.209	0.00955985	573	65	0.31206	-5.4801	N.A.	N.A.	N.A.	N.A.	N.A.	N.A.
417.226	0.00884118	1108	12	1.2326	-4.5114	N.A.	N.A.	N.A.	N.A.	N.A.	N.A.
417.273	0.00686269	1702	65	0.51297	-5.2687	N.A.	N.A.	N.A.	N.A.	N.A.	N.A.
417.277	0.006686	993	20	-0.61182	-6.4523	N.A.	N.A.	N.A.	N.A.	N.A.	N.A.
417.325	0.00467937	355	81	0.87294	-4.8899	N.A.	N.A.	N.A.	N.A.	N.A.	N.A.
417.328	0.00458349	383	62	0.72923	-5.06	32.397	9.3433	631.68	60256	11482	125890
417.332	0.0044206	1706	59	-0.1429	-5.9589	N.A.	N.A.	N.A.	N.A.	N.A.	N.A.
417.337	0.0042082	714	31	0.89078	-4.8711	N.A.	N.A.	N.A.	N.A.	N.A.	N.A.
417.384	0.00223216	1063	86	1.4376	-4.2957	N.A.	N.A.	N.A.	N.A.	N.A.	N.A.
417.386	0.00213282	827	85	1.2664	-4.4759	N.A.	N.A.	N.A.	N.A.	N.A.	N.A.
417.4	0.00157128	793	28	0.90132	-4.86	N.A.	N.A.	N.A.	N.A.	N.A.	N.A.
417.402	0.00147034	964	30	1.2613	-4.4812	N.A.	N.A.	N.A.	N.A.	N.A.	N.A.
417.411	0.00111794	533	32	0.96336	-4.7948	N.A.	N.A.	N.A.	N.A.	N.A.	N.A.
417.416	0.000912443	1084	9	1.0214	-4.7337	N.A.	N.A.	N.A.	N.A.	N.A.	N.A.
417.422	0.000635799	1056	14	1.2143	-4.5307	N.A.	N.A.	N.A.	N.A.	N.A.	N.A.
417.431	0.000255573	349	13	0.27232	-5.5219	N.A.	N.A.	N.A.	N.A.	N.A.	N.A.
417.435	0.000120275	501	41	1.6622	-4.0593	N.A.	N.A.	N.A.	N.A.	N.A.	N.A.
418.044	0.974404	791	92	-0.60289	-6.42	0.29546	0.12036	1.9077	125890	43652	239880
425.413	0.663322	1421	78	-0.80336	-6.5	0.22413	0.1382	0.4472	199530	125890	302000
432.203	0.376703	1435	74	-0.80881	-6.56	0.18218	0.091306	0.55017	158490	75858	263030
432.347	0.370595	1333	17	-0.61579	-6.2	0.63168	0.31659	1.4471	199530	109650	363080
433.631	0.316405	867	18	1.0431	-4.7109	N.A.	N.A.	N.A.	N.A.	N.A.	N.A.
434.349	0.286085	865	86	-0.64831	-6.4907	N.A.	N.A.	N.A.	N.A.	N.A.	N.A.
435.135	0.252915	1457	31	-0.19911	-5.88	1.9077	1.0245	4.0785	138040	83176	208930
436.294	0.203984	1638	21	-0.068824	-5.8809	N.A.	N.A.	N.A.	N.A.	N.A.	N.A.
436.372	0.200692	357	85	1.3022	-4.4382	N.A.	N.A.	N.A.	N.A.	N.A.	N.A.
436.475	0.196353	346	86	1.181	-4.5657	N.A.	N.A.	N.A.	N.A.	N.A.	N.A.
436.737	0.185271	851	30	0.78418	-4.9833	N.A.	N.A.	N.A.	N.A.	N.A.	N.A.
437.173	0.166872	1397	38	0.34011	-5.4506	N.A.	N.A.	N.A.	N.A.	N.A.	N.A.
437.329	0.160319	1136	14	0.90248	-4.8588	N.A.	N.A.	N.A.	N.A.	N.A.	N.A.
437.412	0.156794	644	86	0.014886	-5.76	2.8874	1.3505	12.317	87096	39811	138040
437.5	0.153092	1126	17	0.57351	-5.205	N.A.	N.A.	N.A.	N.A.	N.A.	N.A.
439.157	0.0831413	1000	87	0.76455	-5.004	N.A.	N.A.	N.A.	N.A.	N.A.	N.A.
439.543	0.0668476	1498	27	-0.68923	-6.5338	N.A.	N.A.	N.A.	N.A.	N.A.	N.A.
439.597	0.0645483	1466	50	0.7865	-4.9809	N.A.	N.A.	N.A.	N.A.	N.A.	N.A.
440.377	0.0316497	1324	83	1.5437	-4.1841	N.A.	N.A.	N.A.	N.A.	N.A.	N.A.
440.409	0.0303015	1151	63	0.98599	-4.7709	N.A.	N.A.	N.A.	N.A.	N.A.	N.A.
440.675	0.0190697	1005	85	-0.75321	-6.6011	N.A.	N.A.	N.A.	N.A.	N.A.	N.A.
440.91	0.00913652	1062	98	1.3826	-4.3536	N.A.	N.A.	N.A.	N.A.	N.A.	N.A.
441.012	0.00480947	792	31	-0.59483	-6.4344	N.A.	N.A.	N.A.	N.A.	N.A.	N.A.
441.018	0.0045849	1709	70	-0.46976	-6.3028	N.A.	N.A.	N.A.	N.A.	N.A.	N.A.
441.025	0.00426923	457	41	1.4116	-4.3231	N.A.	N.A.	N.A.	N.A.	N.A.	N.A.
441.063	0.00268494	1710	70	0.029232	-5.7777	N.A.	N.A.	N.A.	N.A.	N.A.	N.A.
441.079	0.00201387	1756	35	-0.56052	-6.3983	N.A.	N.A.	N.A.	N.A.	N.A.	N.A.
441.093	0.00140577	1663	68	1.7372	-3.9804	N.A.	N.A.	N.A.	N.A.	N.A.	N.A.
441.099	0.00113853	1629	93	0.99028	-4.7664	N.A.	N.A.	N.A.	N.A.	N.A.	N.A.
441.116	0.00045622	650	95	-0.028876	-5.78	2.6946	1.2604	16.237	79433	30200	131830
441.118	0.000343961	1396	38	0.31596	-5.476	N.A.	N.A.	N.A.	N.A.	N.A.	N.A.
441.123	0.000127574	1704	57	1.4457	-4.2872	N.A.	N.A.	N.A.	N.A.	N.A.	N.A.
455.599	0.29092	1462	78	-0.65459	-6.2	0.63168	0.29546	2.1903	144540	69183	263030
458.592	0.14428	705	97	-0.53532	-6.3718	N.A.	N.A.	N.A.	N.A.	N.A.	N.A.
458.845	0.131845	1037	17	0.76588	-5.0026	N.A.	N.A.	N.A.	N.A.	N.A.	N.A.
459.14	0.117396	1156	42	0.38091	-5.4077	N.A.	N.A.	N.A.	N.A.	N.A.	N.A.
459.461	0.101668	679	38	0.41336	-5.3735	N.A.	N.A.	N.A.	N.A.	N.A.	N.A.
460.037	0.0734709	482	63	1.3333	-4.4055	N.A.	N.A.	N.A.	N.A.	N.A.	N.A.
460.772	0.0374594	1362	10	-0.78343	-6.64	0.1382	0.085212	0.29546	181970	114820	275420
460.85	0.0336393	1467	15	0.58963	-5.188	N.A.	N.A.	N.A.	N.A.	N.A.	N.A.
460.974	0.027525	314	67	0.76421	-5.0043	N.A.	N.A.	N.A.	N.A.	N.A.	N.A.
461.088	0.0219814	714	30	0.38776	-5.24	17.398	7.5945	52.541	69183	38019	114820
461.156	0.0186478	1322	91	1.508	-4.2216	N.A.	N.A.	N.A.	N.A.	N.A.	N.A.
461.188	0.0170799	867	18	0.97381	-4.62	148.08	37.196	631.68	31623	13804	69183
461.274	0.0128559	1382	74	-0.12349	-5.9385	N.A.	N.A.	N.A.	N.A.	N.A.	N.A.
461.311	0.0110589	1457	7	-0.7741	-6.3	0.4472	0.25734	0.89228	208930	125890	331130
461.313	0.0109387	1327	22	-0.52778	-6.02	1.1763	0.55017	3.5522	120230	63096	208930
461.419	0.00573036	311	13	1.5714	-4.155	N.A.	N.A.	N.A.	N.A.	N.A.	N.A.
461.427	0.0053567	375	32	0.85896	-4.9046	N.A.	N.A.	N.A.	N.A.	N.A.	N.A.
461.451	0.00419238	427	61	0.14969	-5.56	5.761	2.5148	18.642	120230	57544	218780
461.482	0.00265249	546	70	0.92166	-4.7	112.33	49.034	316.59	33113	19055	52481
461.503	0.00161394	827	87	1.2395	-4.5042	N.A.	N.A.	N.A.	N.A.	N.A.	N.A.
461.506	0.0014758	847	88	1.0342	-4.7202	N.A.	N.A.	N.A.	N.A.	N.A.	N.A.
461.51	0.00128636	1108	13	1.2189	-4.5259	N.A.	N.A.	N.A.	N.A.	N.A.	N.A.
461.528	0.000417057	706	71	-0.39764	-6.16	0.72527	0.41735	1.5506	138040	87096	208930
461.531	0.0002447	577	33	1.557	-4.1701	N.A.	N.A.	N.A.	N.A.	N.A.	N.A.
461.535	7.24723e-05	354	91	1.2797	-4.4619	N.A.	N.A.	N.A.	N.A.	N.A.	N.A.
472.729	0.440615	785	89	-0.58129	-6.66	0.12897	0.06464	0.38949	158490	79433	263030
472.936	0.430261	1272	10	-0.86147	-6.44	0.27574	0.14808	0.77714	125890	69183	199530
473.884	0.382851	718	29	-0.05396	-5.62	4.6827	1.9077	26.333	75858	28840	131830
476.095	0.272367	1009	20	1.0066	-4.7492	N.A.	N.A.	N.A.	N.A.	N.A.	N.A.
478.57	0.14868	346	76	0.74117	-5.0286	N.A.	N.A.	N.A.	N.A.	N.A.	N.A.
479.47	0.103708	1447	19	0.19187	-5.6066	N.A.	N.A.	N.A.	N.A.	N.A.	N.A.
480.156	0.0693946	1653	71	0.60591	-5.1709	N.A.	N.A.	N.A.	N.A.	N.A.	N.A.
480.714	0.041489	971	88	1.3565	-4.381	N.A.	N.A.	N.A.	N.A.	N.A.	N.A.
481.24	0.015243	1683	93	1.6731	-4.0479	N.A.	N.A.	N.A.	N.A.	N.A.	N.A.
481.265	0.013953	1649	88	0.92052	-4.8398	N.A.	N.A.	N.A.	N.A.	N.A.	N.A.
481.334	0.010537	1639	76	-0.64342	-6.4856	N.A.	N.A.	N.A.	N.A.	N.A.	N.A.
481.356	0.00941006	1632	26	-0.24637	-6.0678	N.A.	N.A.	N.A.	N.A.	N.A.	N.A.
481.379	0.00828949	1654	27	1.1443	-4.6043	N.A.	N.A.	N.A.	N.A.	N.A.	N.A.
481.395	0.00748734	1614	34	1.7345	-3.9833	N.A.	N.A.	N.A.	N.A.	N.A.	N.A.
481.413	0.00657868	1351	78	0.73027	-5.04	N.A.	N.A.	N.A.	N.A.	N.A.	N.A.
481.417	0.00636887	1466	66	-0.75418	-6.6021	N.A.	N.A.	N.A.	N.A.	N.A.	N.A.
481.422	0.00612546	1155	42	0.46865	-5.3153	N.A.	N.A.	N.A.	N.A.	N.A.	N.A.
481.433	0.0055583	990	19	0.2078	-5.52	6.6145	2.8874	21.404	95499	47863	165960
481.452	0.0046419	646	87	0.09369	-5.66	4.0785	2.0441	10.728	79433	45709	120230
481.465	0.00395235	1283	84	1.424	-4.31	N.A.	N.A.	N.A.	N.A.	N.A.	N.A.
481.471	0.00366985	1271	20	0.093632	-5.54	6.1731	3.3151	17.398	104710	57544	158490
481.479	0.00325724	1037	16	0.83295	-4.932	N.A.	N.A.	N.A.	N.A.	N.A.	N.A.
481.496	0.00242621	1364	21	-0.56209	-6.34	0.38949	0.24016	0.77714	173780	109650	251190
481.499	0.00227649	387	22	0.60228	-5.1747	N.A.	N.A.	N.A.	N.A.	N.A.	N.A.
481.53	0.000730009	361	51	1.1557	-4.5924	N.A.	N.A.	N.A.	N.A.	N.A.	N.A.
481.532	0.000612484	1312	58	0.58816	-5.1896	N.A.	N.A.	N.A.	N.A.	N.A.	N.A.
481.537	0.000381661	858	89	0.95477	-4.8038	N.A.	N.A.	N.A.	N.A.	N.A.	N.A.
481.539	0.000271907	778	26	1.2029	-4.5426	N.A.	N.A.	N.A.	N.A.	N.A.	N.A.
481.542	0.000126924	505	13	1.5911	-4.1342	N.A.	N.A.	N.A.	N.A.	N.A.	N.A.
481.545	0.999999	254	39	1.753	-3.9638	N.A.	N.A.	N.A.	N.A.	N.A.	N.A.
490.698	0.602037	789	97	-0.41789	-6.1	0.89228	0.4472	2.6946	120230	63096	199530
496.307	0.358142	1504	28	-0.65314	-6.4958	N.A.	N.A.	N.A.	N.A.	N.A.	N.A.
498.435	0.265611	1407	20	-0.15594	-5.9726	N.A.	N.A.	N.A.	N.A.	N.A.	N.A.
499.035	0.239562	1663	45	-0.18362	-6.0017	N.A.	N.A.	N.A.	N.A.	N.A.	N.A.
500.282	0.18534	990	17	-0.61076	-6.4512	N.A.	N.A.	N.A.	N.A.	N.A.	N.A.
500.451	0.177961	1313	81	-0.88715	-6.7421	N.A.	N.A.	N.A.	N.A.	N.A.	N.A.
500.936	0.156893	972	88	1.41	-4.3248	N.A.	N.A.	N.A.	N.A.	N.A.	N.A.
501.343	0.139201	791	93	-0.38529	-6.06	1.0245	0.51345	2.8874	120230	66069	190550
501.608	0.12767	1669	43	-0.4213	-6.2518	N.A.	N.A.	N.A.	N.A.	N.A.	N.A.
501.684	0.124365	299	32	1.5154	-4.2138	N.A.	N.A.	N.A.	N.A.	N.A.	N.A.
501.836	0.11775	1756	62	0.72447	-5.0461	N.A.	N.A.	N.A.	N.A.	N.A.	N.A.
502.427	0.09206	964	48	1.224	-4.5205	N.A.	N.A.	N.A.	N.A.	N.A.	N.A.
502.571	0.0857955	850	30	0.77684	-4.991	N.A.	N.A.	N.A.	N.A.	N.A.	N.A.
503.172	0.0596597	1402	37	-0.86051	-6.714	N.A.	N.A.	N.A.	N.A.	N.A.	N.A.
503.556	0.042956	1521	78	-0.70351	-6.88	0.060325	0.034714	0.11233	346740	199530	831760
503.881	0.0288587	1127	86	1.4104	-4.3243	N.A.	N.A.	N.A.	N.A.	N.A.	N.A.
503.991	0.0240623	437	74	-0.26295	-6.22	0.58952	0.31659	1.1763	239880	144540	457090
504.049	0.0215489	1731	61	1.3258	-4.4134	N.A.	N.A.	N.A.	N.A.	N.A.	N.A.
504.093	0.0196185	1666	28	-0.028447	-5.8384	N.A.	N.A.	N.A.	N.A.	N.A.	N.A.
504.278	0.0115921	1065	79	1.3409	-4.3974	N.A.	N.A.	N.A.	N.A.	N.A.	N.A.
504.319	0.00979397	1056	17	1.1672	-4.5802	N.A.	N.A.	N.A.	N.A.	N.A.	N.A.
504.324	0.00957546	1063	23	-0.55684	-6.12	0.83272	0.51345	1.5506	229090	144540	346740
504.348	0.00856204	1487	82	0.55896	-5.2203	N.A.	N.A.	N.A.	N.A.	N.A.	N.A.
504.355	0.0082433	1501	52	0.16626	-5.66	4.0785	1.9077	15.153	79433	38019	125890
504.379	0.00718348	1150	87	1.3566	-4.381	N.A.	N.A.	N.A.	N.A.	N.A.	N.A.
504.403	0.00613539	1285	87	1.4105	-4.3242	N.A.	N.A.	N.A.	N.A.	N.A.	N.A.
504.468	0.00331799	779	35	1.1589	-4.589	N.A.	N.A.	N.A.	N.A.	N.A.	N.A.
504.476	0.00298468	1468	48	0.078393	-5.6	5.0176	2.5148	11.495	104710	63096	165960
504.485	0.00257359	1325	81	1.5434	-4.1844	N.A.	N.A.	N.A.	N.A.	N.A.	N.A.
504.514	0.00133937	293	34	0.18715	-5.6116	N.A.	N.A.	N.A.	N.A.	N.A.	N.A.
504.532	0.000550827	615	33	0.45897	-5.3255	N.A.	N.A.	N.A.	N.A.	N.A.	N.A.
504.535	0.000409653	987	20	-0.43953	-6	1.2604	0.51345	7.5945	95499	34674	173780
504.537	0.000317549	302	29	1.3973	-4.3381	N.A.	N.A.	N.A.	N.A.	N.A.	N.A.
504.542	0.000105289	1592	66	1.7571	-3.9595	N.A.	N.A.	N.A.	N.A.	N.A.	N.A.
504.622	0.996489	1269	95	-0.90546	-6.32	0.41735	0.18218	1.7803	100000	43652	173780
517.575	0.41258	412	49	-0.29006	-6.28	0.47918	0.27574	0.95609	263030	151360	478630
520.172	0.295502	615	68	-0.16862	-5.8	2.5148	1.4471	5.3765	138040	87096	208930
520.384	0.285966	1328	20	-0.58242	-6.2	0.63168	0.33923	1.3505	173780	104710	288400
521.063	0.255321	295	74	0.95135	-4.8074	N.A.	N.A.	N.A.	N.A.	N.A.	N.A.
521.319	0.243815	973	91	1.3889	-4.3469	N.A.	N.A.	N.A.	N.A.	N.A.	N.A.
521.464	0.237282	676	35	-0.4179	-6.2483	N.A.	N.A.	N.A.	N.A.	N.A.	N.A.
521.824	0.221023	1756	52	0.11663	-5.6858	N.A.	N.A.	N.A.	N.A.	N.A.	N.A.
522.796	0.177206	1422	77	-0.55929	-6.16	0.72527	0.4472	1.2604	165960	114820	239880
523.815	0.131276	793	95	-0.64887	-6.5	0.22413	0.12036	0.51345	158490	95499	251190
523.889	0.127928	791	31	-0.60742	-6.56	0.18218	0.11233	0.33923	181970	120230	263030
524.622	0.0949039	1172	41	0.4133	-5.3736	N.A.	N.A.	N.A.	N.A.	N.A.	N.A.
527.041	0.956571	1705	41	0.42438	-5.3619	N.A.	N.A.	N.A.	N.A.	N.A.	N.A.
529.239	0.652049	1465	44	0.81752	-4.9482	N.A.	N.A.	N.A.	N.A.	N.A.	N.A.
529.731	0.584003	1313	54	-0.71867	-6.36	0.3635	0.20917	0.72527	218780	131830	363080
531.21	0.379156	1036	17	0.82958	-4.9355	N.A.	N.A.	N.A.	N.A.	N.A.	N.A.
531.867	0.288153	788	95	-0.65006	-6.4926	N.A.	N.A.	N.A.	N.A.	N.A.	N.A.
531.904	0.283032	381	80	-0.37175	-6.58	0.17002	0.085212	0.4472	251190	125890	549540
532.212	0.240374	1138	19	0.16491	-5.76	2.8874	1.1763	11.495	131830	54954	251190
532.389	0.215735	779	27	1.1195	-4.6305	N.A.	N.A.	N.A.	N.A.	N.A.	N.A.
532.74	0.167171	1008	18	1.3622	-4.375	N.A.	N.A.	N.A.	N.A.	N.A.	N.A.
533.274	0.0932229	1517	78	0.78292	-4.9846	N.A.	N.A.	N.A.	N.A.	N.A.	N.A.
533.58	0.0508221	482	54	-0.43754	-6.64	0.1382	0.074216	0.3635	229090	114820	457090
533.65	0.0411322	376	49	-0.2946	-6.1185	N.A.	N.A.	N.A.	N.A.	N.A.	N.A.
533.766	0.0250297	542	26	0.97339	-4.58	170.02	42.707	631.68	27542	13183	57544
533.914	0.00460557	1577	73	1.5979	-4.1271	N.A.	N.A.	N.A.	N.A.	N.A.	N.A.
533.924	0.00314642	1461	17	0.35872	-5.431	N.A.	N.A.	N.A.	N.A.	N.A.	N.A.
533.931	0.00222257	1756	19	0.38606	-5.4023	N.A.	N.A.	N.A.	N.A.	N.A.	N.A.
533.936	0.00153358	1489	77	0.63911	-5.136	N.A.	N.A.	N.A.	N.A.	N.A.	N.A.
539.272	0.775816	1577	86	0.75629	-5.0127	N.A.	N.A.	N.A.	N.A.	N.A.	N.A.
547.893	0.412913	362	90	0.41636	-5.3704	N.A.	N.A.	N.A.	N.A.	N.A.	N.A.
548.339	0.394138	800	93	0.13341	-6.42	0.29546	0.15867	0.72527	158490	91201	251190
548.446	0.389656	612	65	0.36077	-5.12	26.333	10.728	148.08	69183	27542	125890
549.7	0.336873	459	69	0.23447	-5.5618	N.A.	N.A.	N.A.	N.A.	N.A.	N.A.
551.305	0.269278	313	73	0.99356	-4.763	N.A.	N.A.	N.A.	N.A.	N.A.	N.A.
551.927	0.243114	1058	15	0.4321	-5.3538	N.A.	N.A.	N.A.	N.A.	N.A.	N.A.
551.955	0.241925	538	74	0.12712	-6.18	0.67686	0.27574	3.8063	125890	45709	239880
552.22	0.230761	1627	46	0.68048	-5.0924	N.A.	N.A.	N.A.	N.A.	N.A.	N.A.
552.57	0.216021	1652	73	0.70034	-5.0715	N.A.	N.A.	N.A.	N.A.	N.A.	N.A.
552.688	0.211069	964	33	1.046	-4.7078	N.A.	N.A.	N.A.	N.A.	N.A.	N.A.
553.179	0.190407	1135	15	0.5384	-5.9	1.7803	1.0245	3.3151	190550	120230	302000
554.018	0.155102	307	67	0.41765	-5.369	N.A.	N.A.	N.A.	N.A.	N.A.	N.A.
554.409	0.138608	1653	20	0.50341	-5.2788	N.A.	N.A.	N.A.	N.A.	N.A.	N.A.
554.9	0.117952	365	57	0.33878	-5.452	N.A.	N.A.	N.A.	N.A.	N.A.	N.A.
555.539	0.0910647	1419	79	0.64459	-5.1302	N.A.	N.A.	N.A.	N.A.	N.A.	N.A.
555.709	0.0838851	779	25	1.1125	-4.6378	N.A.	N.A.	N.A.	N.A.	N.A.	N.A.
556.007	0.0713661	384	52	0.32374	-6.06	1.0245	0.58952	2.0441	251190	144540	436520
556.058	0.0692222	1589	44	1.6597	-4.062	N.A.	N.A.	N.A.	N.A.	N.A.	N.A.
556.086	0.0680099	1622	23	1.1647	-4.5829	N.A.	N.A.	N.A.	N.A.	N.A.	N.A.
556.253	0.0609882	1698	70	0.75717	-5.0117	N.A.	N.A.	N.A.	N.A.	N.A.	N.A.
556.286	0.0595923	1275	20	0.49614	-6.46	0.25734	0.1382	0.72527	114820	63096	173780
556.402	0.0547304	1661	75	0.79873	-4.968	N.A.	N.A.	N.A.	N.A.	N.A.	N.A.
556.411	0.0543289	1009	18	1.3103	-4.4297	N.A.	N.A.	N.A.	N.A.	N.A.	N.A.
556.422	0.0538943	1688	34	0.78445	-4.983	N.A.	N.A.	N.A.	N.A.	N.A.	N.A.
556.439	0.0531709	792	89	0.21608	-5.92	1.6615	0.83272	5.761	114820	54954	181970
556.512	0.0500764	931	18	0.17875	-5.6204	N.A.	N.A.	N.A.	N.A.	N.A.	N.A.
556.519	0.0498124	419	69	0.27538	-6.68	0.12036	0.056299	0.4472	218780	91201	478630
556.552	0.0484303	292	23	0.78542	-4.982	N.A.	N.A.	N.A.	N.A.	N.A.	N.A.
556.558	0.0481705	407	54	0.30934	-5.88	1.9077	1.1763	3.5522	239880	151360	398110
556.679	0.0430519	1132	90	0.47505	-6.68	0.12036	0.056299	0.3635	190550	91201	346740
556.926	0.0326586	1421	33	0.67353	-5.0997	N.A.	N.A.	N.A.	N.A.	N.A.	N.A.
557.146	0.0234149	1114	14	0.33282	-6.54	0.19521	0.097836	0.58952	165960	83176	275420
557.16	0.0228189	1155	92	1.3822	-4.354	N.A.	N.A.	N.A.	N.A.	N.A.	N.A.
557.162	0.0227148	1754	71	1.1945	-4.5516	N.A.	N.A.	N.A.	N.A.	N.A.	N.A.
557.196	0.0212983	470	43	1.3268	-4.4123	N.A.	N.A.	N.A.	N.A.	N.A.	N.A.
557.327	0.0157683	394	76	0.6137	-5.1627	N.A.	N.A.	N.A.	N.A.	N.A.	N.A.
557.41	0.0122878	569	40	0.1308	-5.82	2.3469	1.1763	6.6145	158490	75858	288400
557.478	0.00944589	343	78	0.38719	-5.4011	N.A.	N.A.	N.A.	N.A.	N.A.	N.A.
557.494	0.00875215	793	29	0.21218	-5.54	6.1731	3.3151	17.398	91201	50119	138040
557.581	0.00509369	297	4	1.3695	-4.3673	N.A.	N.A.	N.A.	N.A.	N.A.	N.A.
557.607	0.00401282	780	31	0.96202	-4.7962	N.A.	N.A.	N.A.	N.A.	N.A.	N.A.
557.655	0.00198955	1384	78	0.18536	-5.6134	N.A.	N.A.	N.A.	N.A.	N.A.	N.A.
557.661	0.00172746	1286	85	1.3596	-4.3778	N.A.	N.A.	N.A.	N.A.	N.A.	N.A.
557.668	0.00142168	364	49	0.24564	-5.55	N.A.	N.A.	N.A.	N.A.	N.A.	N.A.
557.686	0.000664226	1673	78	1.7403	-3.9772	N.A.	N.A.	N.A.	N.A.	N.A.	N.A.
557.693	0.000365739	737	31	0.96824	-4.7896	N.A.	N.A.	N.A.	N.A.	N.A.	N.A.
557.7	6.39788e-05	1597	73	1.6527	-4.0694	N.A.	N.A.	N.A.	N.A.	N.A.	N.A.
557.843	0.993077	647	90	-0.20486	-6.22	0.58952	0.24016	3.3151	83176	31623	138040
570.909	0.349885	421	51	0.13415	-6.16	0.72527	0.47918	1.2604	239880	165960	380190
571.906	0.300826	1385	79	0.22046	-5.5765	N.A.	N.A.	N.A.	N.A.	N.A.	N.A.
572.272	0.282804	538	73	0.70698	-5.0645	N.A.	N.A.	N.A.	N.A.	N.A.	N.A.
573.999	0.19778	677	37	-0.0386	-5.8491	N.A.	N.A.	N.A.	N.A.	N.A.	N.A.
574.189	0.18842	1476	32	0.31994	-5.78	2.6946	1.0245	17.398	120230	39811	251190
575.217	0.137844	794	95	-0.4166	-6.08	0.95609	0.3635	6.6145	104710	34674	199530
575.453	0.126217	372	10	0.15839	-5.6418	N.A.	N.A.	N.A.	N.A.	N.A.	N.A.
576.459	0.0766864	472	39	1.3423	-4.396	N.A.	N.A.	N.A.	N.A.	N.A.	N.A.
576.71	0.0643162	1480	31	0.56788	-5.64	4.3702	1.4471	30.234	104710	34674	239880
576.875	0.0562221	512	24	1.4547	-4.2777	N.A.	N.A.	N.A.	N.A.	N.A.	N.A.
576.944	0.0527847	742	91	0.14003	-5.6611	N.A.	N.A.	N.A.	N.A.	N.A.	N.A.
576.985	0.0507725	972	32	0.38227	-5.7	3.5522	1.9077	8.1377	109650	66069	165960
577.208	0.0397903	1580	82	0.68492	-5.0878	N.A.	N.A.	N.A.	N.A.	N.A.	N.A.
577.23	0.0387314	1605	29	1.59	-4.1354	N.A.	N.A.	N.A.	N.A.	N.A.	N.A.
577.316	0.0345141	1406	16	0.62699	-5.1487	N.A.	N.A.	N.A.	N.A.	N.A.	N.A.
577.319	0.0343462	577	41	0.57537	-5.203	N.A.	N.A.	N.A.	N.A.	N.A.	N.A.
577.343	0.0331436	1083	14	1.033	-4.7214	N.A.	N.A.	N.A.	N.A.	N.A.	N.A.
577.352	0.0327254	850	29	0.61678	-5.1595	N.A.	N.A.	N.A.	N.A.	N.A.	N.A.
577.387	0.0310069	655	94	-0.086513	-5.8995	N.A.	N.A.	N.A.	N.A.	N.A.	N.A.
577.417	0.0295072	1668	79	0.707	-5.0645	N.A.	N.A.	N.A.	N.A.	N.A.	N.A.
577.435	0.0286367	1387	73	0.54172	-5.2385	N.A.	N.A.	N.A.	N.A.	N.A.	N.A.
577.456	0.0275871	719	25	0.069549	-6.38	0.33923	0.14808	2.6946	120230	38019	218780
577.465	0.0271494	1009	17	1.3225	-4.4168	N.A.	N.A.	N.A.	N.A.	N.A.	N.A.
577.469	0.0269859	942	89	1.005	-4.7509	N.A.	N.A.	N.A.	N.A.	N.A.	N.A.
577.514	0.0247656	1174	42	0.49419	-5.2885	N.A.	N.A.	N.A.	N.A.	N.A.	N.A.
577.529	0.0239896	954	12	0.23583	-6.58	0.17002	0.097836	0.33923	151360	95499	229090
577.545	0.0232391	361	66	0.47753	-5.306	N.A.	N.A.	N.A.	N.A.	N.A.	N.A.
577.549	0.0230159	1036	17	0.758	-5.46	8.1377	3.0939	45.761	125890	43652	263030
577.565	0.0222506	444	74	-0.20789	-6.0273	N.A.	N.A.	N.A.	N.A.	N.A.	N.A.
577.57	0.0219909	1690	33	0.69587	-5.0762	N.A.	N.A.	N.A.	N.A.	N.A.	N.A.
577.579	0.021539	1419	35	0.64029	-5.5	7.0876	3.3151	26.333	109650	52481	181970
577.591	0.0209508	300	10	1.3225	-4.4168	N.A.	N.A.	N.A.	N.A.	N.A.	N.A.
577.595	0.0207402	1425	28	0.66585	-5.52	6.6145	3.3151	17.398	100000	57544	158490
577.607	0.0201754	1749	84	0.63425	-5.1411	N.A.	N.A.	N.A.	N.A.	N.A.	N.A.
577.632	0.0189286	555	74	0.47954	-5.3039	N.A.	N.A.	N.A.	N.A.	N.A.	N.A.
577.652	0.0179684	1115	61	0.92074	-5.28	15.153	6.1731	52.541	120230	54954	229090
577.667	0.0172208	793	29	0.3202	-5.56	5.761	3.0939	18.642	91201	47863	138040
577.699	0.0156366	1675	29	0.47905	-5.3044	N.A.	N.A.	N.A.	N.A.	N.A.	N.A.
577.814	0.00996062	1513	59	0.58109	-6.34	0.38949	0.15867	4.3702	100000	26303	181970
577.851	0.00815746	1153	58	0.58179	-5.1963	N.A.	N.A.	N.A.	N.A.	N.A.	N.A.
577.884	0.00655421	1592	73	1.5858	-4.1397	N.A.	N.A.	N.A.	N.A.	N.A.	N.A.
577.945	0.00351127	1421	75	0.51389	-5.2677	N.A.	N.A.	N.A.	N.A.	N.A.	N.A.
577.976	0.00202458	1438	74	0.78159	-4.986	N.A.	N.A.	N.A.	N.A.	N.A.	N.A.
577.983	0.00165615	1746	56	1.4835	-4.2474	N.A.	N.A.	N.A.	N.A.	N.A.	N.A.
577.995	0.00105038	577	57	1.5105	-4.219	N.A.	N.A.	N.A.	N.A.	N.A.	N.A.
577.999	0.000885373	1062	89	1.2603	-4.4823	N.A.	N.A.	N.A.	N.A.	N.A.	N.A.
578.005	0.000599325	682	32	0.27089	-5.5234	N.A.	N.A.	N.A.	N.A.	N.A.	N.A.
578.008	0.000418059	1127	97	1.3482	-4.3898	N.A.	N.A.	N.A.	N.A.	N.A.	N.A.
578.011	0.000261715	972	98	1.3526	-4.3852	N.A.	N.A.	N.A.	N.A.	N.A.	N.A.
578.288	0.98709	787	90	-0.45563	-6.16	0.72527	0.38949	1.7803	138040	79433	218780
584.615	0.686003	893	89	-0.69808	-6.5431	N.A.	N.A.	N.A.	N.A.	N.A.	N.A.
588.04	0.523007	1271	57	-0.86491	-6.68	0.12036	0.074216	0.25734	199530	120230	302000
590.152	0.422498	1489	28	-0.75951	-6.7	0.11233	0.060325	0.31659	199530	100000	346740
596.395	0.12543	681	37	-0.026331	-5.8362	N.A.	N.A.	N.A.	N.A.	N.A.	N.A.
596.54	0.118515	296	18	1.6032	-4.1214	N.A.	N.A.	N.A.	N.A.	N.A.	N.A.
596.861	0.103211	539	72	0.69871	-5.0732	N.A.	N.A.	N.A.	N.A.	N.A.	N.A.
597.579	0.0690645	1667	40	1.1214	-4.6284	N.A.	N.A.	N.A.	N.A.	N.A.	N.A.
598.251	0.0370645	1667	78	0.11989	-5.6823	N.A.	N.A.	N.A.	N.A.	N.A.	N.A.
598.312	0.0342032	1674	35	0.54716	-5.2327	N.A.	N.A.	N.A.	N.A.	N.A.	N.A.
598.521	0.0242293	1676	83	1.7258	-3.9924	N.A.	N.A.	N.A.	N.A.	N.A.	N.A.
598.548	0.0229462	999	89	0.4742	-5.3095	N.A.	N.A.	N.A.	N.A.	N.A.	N.A.
598.553	0.0227168	1666	27	0.14645	-5.6544	N.A.	N.A.	N.A.	N.A.	N.A.	N.A.
598.655	0.0178615	1668	39	0.078871	-5.7255	N.A.	N.A.	N.A.	N.A.	N.A.	N.A.
598.676	0.0168604	1404	17	0.26456	-5.5301	N.A.	N.A.	N.A.	N.A.	N.A.	N.A.
598.723	0.0146086	1541	66	1.4956	-4.2347	N.A.	N.A.	N.A.	N.A.	N.A.	N.A.
598.758	0.0129742	1283	19	0.58443	-5.32	13.198	5.3765	85.212	95499	33113	181970
598.84	0.00902969	1683	37	0.58596	-5.1919	N.A.	N.A.	N.A.	N.A.	N.A.	N.A.
598.926	0.00494224	1150	88	1.3459	-4.3922	N.A.	N.A.	N.A.	N.A.	N.A.	N.A.
598.933	0.00461585	861	46	-0.50916	-6.38	0.33923	0.20917	0.63168	181970	120230	263030
598.958	0.00344003	1008	18	1.3288	-4.4102	N.A.	N.A.	N.A.	N.A.	N.A.	N.A.
598.995	0.00169401	268	92	-0.14659	-5.9628	N.A.	N.A.	N.A.	N.A.	N.A.	N.A.
599.014	0.000771583	1585	39	1.6768	-4.044	N.A.	N.A.	N.A.	N.A.	N.A.	N.A.
599.022	0.000379274	1482	69	0.68045	-5.0925	N.A.	N.A.	N.A.	N.A.	N.A.	N.A.
599.588	0.973548	794	27	-0.59043	-6.62	0.14808	0.097836	0.24016	190550	131830	263030
610.429	0.459364	1493	73	-0.77353	-6.6225	N.A.	N.A.	N.A.	N.A.	N.A.	N.A.
611.905	0.38937	737	30	0.87379	-4.889	N.A.	N.A.	N.A.	N.A.	N.A.	N.A.
611.925	0.388428	1465	15	-0.61479	-6	1.2604	0.72527	2.6946	165960	100000	239880
613.861	0.296595	703	73	-0.55416	-6.52	0.20917	0.12036	0.47918	181970	104710	288400
614.532	0.264782	391	32	0.56809	-5.58	5.3765	2.5148	16.237	173780	83176	316230
614.538	0.264512	824	85	1.2785	-4.4631	N.A.	N.A.	N.A.	N.A.	N.A.	N.A.
614.793	0.25239	1652	49	-0.21434	-6.0341	N.A.	N.A.	N.A.	N.A.	N.A.	N.A.
615.318	0.227487	1690	11	-0.28977	-6.1134	N.A.	N.A.	N.A.	N.A.	N.A.	N.A.
615.459	0.220799	1192	20	-0.85433	-6.5	0.22413	0.12036	0.63168	144540	75858	229090
615.578	0.215168	1211	84	0.31175	-5.68	3.8063	2.1903	7.0876	151360	100000	229090
616.35	0.178543	557	77	0.43749	-5.3481	N.A.	N.A.	N.A.	N.A.	N.A.	N.A.
616.789	0.157723	577	45	0.56775	-5.2111	N.A.	N.A.	N.A.	N.A.	N.A.	N.A.
617.563	0.121039	1645	42	-0.38773	-6.2165	N.A.	N.A.	N.A.	N.A.	N.A.	N.A.
617.793	0.110135	778	30	1.0876	-4.664	N.A.	N.A.	N.A.	N.A.	N.A.	N.A.
618.939	0.0557595	847	88	1.295	-4.4457	N.A.	N.A.	N.A.	N.A.	N.A.	N.A.
619.558	0.0263892	975	31	-0.20658	-6.06	1.0245	0.58952	2.1903	158490	100000	239880
619.76	0.0168344	1083	15	1.0217	-4.7334	N.A.	N.A.	N.A.	N.A.	N.A.	N.A.
619.816	0.0141824	319	14	1.7515	-3.9654	N.A.	N.A.	N.A.	N.A.	N.A.	N.A.
619.884	0.0109323	469	57	1.4806	-4.2504	N.A.	N.A.	N.A.	N.A.	N.A.	N.A.
619.961	0.00730467	972	89	1.3956	-4.34	N.A.	N.A.	N.A.	N.A.	N.A.	N.A.
619.977	0.00652821	1460	31	0.48576	-5.34	12.317	5.0176	56.299	75858	33113	131830
620.018	0.00461146	1478	28	-0.7706	-6.6194	N.A.	N.A.	N.A.	N.A.	N.A.	N.A.
620.035	0.00380627	855	91	0.93345	-4.8262	N.A.	N.A.	N.A.	N.A.	N.A.	N.A.
620.049	0.00313911	1645	80	-0.62621	-6.4675	N.A.	N.A.	N.A.	N.A.	N.A.	N.A.
620.086	0.00139399	1129	94	1.3735	-4.3631	N.A.	N.A.	N.A.	N.A.	N.A.	N.A.
620.091	0.00115522	1151	92	1.3824	-4.3538	N.A.	N.A.	N.A.	N.A.	N.A.	N.A.
620.099	0.000731079	1060	86	-0.70632	-6.54	0.19521	0.12897	0.33923	275420	173780	436520
620.102	0.000617809	929	90	-0.71468	-6.5606	N.A.	N.A.	N.A.	N.A.	N.A.	N.A.
620.111	0.000192498	1255	79	0.088369	-5.7155	N.A.	N.A.	N.A.	N.A.	N.A.	N.A.
620.696	0.973956	972	27	-0.73912	-6.68	0.12036	0.069263	0.27574	208930	120230	346740
620.717	0.97302	1684	46	0.25701	-5.538	N.A.	N.A.	N.A.	N.A.	N.A.	N.A.
622.935	0.873704	652	94	-0.47138	-6.4	0.31659	0.15867	1.1763	114820	54954	181970
632.96	0.424629	403	68	-0.38318	-6.2117	N.A.	N.A.	N.A.	N.A.	N.A.	N.A.
633.533	0.398989	1212	82	0.34773	-5.66	4.0785	2.3469	7.5945	151360	95499	229090
633.951	0.380282	1164	13	-0.88328	-6.738	N.A.	N.A.	N.A.	N.A.	N.A.	N.A.
634.425	0.359031	966	30	0.29453	-5.72	3.3151	1.7803	7.0876	165960	100000	275420
635.341	0.317989	956	15	-0.7344	-6.6	0.15867	0.079524	0.41735	165960	91201	275420
636.925	0.247059	1111	63	0.30466	-5.68	3.8063	2.1903	7.5945	190550	114820	302000
637.727	0.211112	1491	76	-0.77576	-6.6248	N.A.	N.A.	N.A.	N.A.	N.A.	N.A.
638.446	0.178945	1211	81	0.26498	-5.5297	N.A.	N.A.	N.A.	N.A.	N.A.	N.A.
639.112	0.149077	676	38	-0.099512	-5.9132	N.A.	N.A.	N.A.	N.A.	N.A.	N.A.
639.684	0.123461	1722	80	1.1065	-4.6441	N.A.	N.A.	N.A.	N.A.	N.A.	N.A.
639.69	0.123208	505	34	-0.26458	-5.84	2.1903	0.83272	19.976	100000	28840	190550
639.75	0.120493	1662	46	0.31044	-5.4818	N.A.	N.A.	N.A.	N.A.	N.A.	N.A.
639.797	0.118391	1630	22	-0.66002	-6.503	N.A.	N.A.	N.A.	N.A.	N.A.	N.A.
639.913	0.113198	1690	80	0.6284	-5.1472	N.A.	N.A.	N.A.	N.A.	N.A.	N.A.
639.935	0.112216	846	90	1.2566	-4.4862	N.A.	N.A.	N.A.	N.A.	N.A.	N.A.
640.013	0.10875	772	14	0.67705	-5.096	N.A.	N.A.	N.A.	N.A.	N.A.	N.A.
640.14	0.103038	1405	37	-0.74796	-6.5956	N.A.	N.A.	N.A.	N.A.	N.A.	N.A.
640.323	0.0948702	1638	35	0.42138	-5.3651	N.A.	N.A.	N.A.	N.A.	N.A.	N.A.
640.714	0.0773321	1364	37	0.090562	-5.7132	N.A.	N.A.	N.A.	N.A.	N.A.	N.A.
641.295	0.0513304	1282	19	0.57982	-5.38	10.728	4.3702	42.707	109650	47863	199530
641.517	0.0413658	648	90	-0.48742	-6.3214	N.A.	N.A.	N.A.	N.A.	N.A.	N.A.
642.341	0.00445237	1603	76	1.6148	-4.1093	N.A.	N.A.	N.A.	N.A.	N.A.	N.A.
642.543	0.995362	765	83	-0.30629	-5.74	3.0939	1.2604	17.398	95499	36308	173780
656.909	0.346675	606	42	-0.20513	-5.88	1.9077	1.1763	3.8063	144540	95499	208930
657.227	0.332312	386	47	-0.32235	-6.1477	N.A.	N.A.	N.A.	N.A.	N.A.	N.A.
658.119	0.29203	857	91	0.7539	-5.0152	N.A.	N.A.	N.A.	N.A.	N.A.	N.A.
658.567	0.2718	1179	18	-0.78206	-6.6315	N.A.	N.A.	N.A.	N.A.	N.A.	N.A.
659.263	0.240376	967	31	-0.75592	-6.604	N.A.	N.A.	N.A.	N.A.	N.A.	N.A.
661.119	0.156594	291	57	0.58343	-5.1946	N.A.	N.A.	N.A.	N.A.	N.A.	N.A.
661.477	0.140407	363	75	0.32774	-5.4636	N.A.	N.A.	N.A.	N.A.	N.A.	N.A.
661.717	0.129586	1751	87	-0.32047	-6.1457	N.A.	N.A.	N.A.	N.A.	N.A.	N.A.
662.348	0.101071	827	85	1.1382	-4.6107	N.A.	N.A.	N.A.	N.A.	N.A.	N.A.
662.512	0.0937049	1499	46	-0.60276	-6.26	0.51345	0.25734	1.9077	120230	54954	190550
662.642	0.0878086	1417	38	-0.32978	-6.1555	N.A.	N.A.	N.A.	N.A.	N.A.	N.A.
662.857	0.0780959	392	48	0.05214	-5.94	1.5506	0.95609	2.8874	251190	158490	416870
662.919	0.0753198	1041	16	0.052665	-5.7531	N.A.	N.A.	N.A.	N.A.	N.A.	N.A.
662.955	0.0736945	1191	16	1.4142	-4.3203	N.A.	N.A.	N.A.	N.A.	N.A.	N.A.
663.079	0.0680965	1062	95	1.2191	-4.5256	N.A.	N.A.	N.A.	N.A.	N.A.	N.A.
663.74	0.0382252	1696	29	1.2892	-4.4518	N.A.	N.A.	N.A.	N.A.	N.A.	N.A.
664.086	0.0225929	844	94	1.2786	-4.4631	N.A.	N.A.	N.A.	N.A.	N.A.	N.A.
664.113	0.0213715	393	76	0.18014	-5.6189	N.A.	N.A.	N.A.	N.A.	N.A.	N.A.
664.161	0.0192213	308	18	0.9685	-4.7893	N.A.	N.A.	N.A.	N.A.	N.A.	N.A.
664.4	0.00843881	1533	31	-0.63055	-6.54	0.19521	0.091306	0.89228	158490	63096	302000
664.456	0.00590499	1737	76	1.5248	-4.2039	N.A.	N.A.	N.A.	N.A.	N.A.	N.A.
664.466	0.00547335	1676	34	0.68804	-5.0845	N.A.	N.A.	N.A.	N.A.	N.A.	N.A.
664.476	0.00499202	1749	58	0.3879	-5.4003	N.A.	N.A.	N.A.	N.A.	N.A.	N.A.
664.529	0.00262596	1394	10	-0.77133	-6.6202	N.A.	N.A.	N.A.	N.A.	N.A.	N.A.
664.532	0.00245781	1599	62	1.7472	-3.9699	N.A.	N.A.	N.A.	N.A.	N.A.	N.A.
664.538	0.00222325	1647	26	0.49974	-5.2826	N.A.	N.A.	N.A.	N.A.	N.A.	N.A.
664.54	0.00210916	1461	14	0.47905	-5.3044	N.A.	N.A.	N.A.	N.A.	N.A.	N.A.
664.543	0.0019968	1116	57	0.85628	-4.9074	N.A.	N.A.	N.A.	N.A.	N.A.	N.A.
664.546	0.00186277	1672	30	0.31548	-5.4765	N.A.	N.A.	N.A.	N.A.	N.A.	N.A.
664.56	0.0012252	1182	85	0.26931	-5.58	5.3765	2.8874	12.317	109650	66069	165960
664.571	0.00071076	942	86	1.313	-4.4268	N.A.	N.A.	N.A.	N.A.	N.A.	N.A.
664.579	0.00032912	1385	81	0.45084	-5.3341	N.A.	N.A.	N.A.	N.A.	N.A.	N.A.
664.585	0.000102994	1322	92	1.5303	-4.1982	N.A.	N.A.	N.A.	N.A.	N.A.	N.A.
677.515	0.362565	1213	81	0.2056	-5.5922	N.A.	N.A.	N.A.	N.A.	N.A.	N.A.
680.115	0.234394	405	47	-0.44298	-6.2747	N.A.	N.A.	N.A.	N.A.	N.A.	N.A.
680.875	0.196943	778	28	1.2016	-4.544	N.A.	N.A.	N.A.	N.A.	N.A.	N.A.
681.616	0.16039	1382	70	-0.50472	-6.3396	N.A.	N.A.	N.A.	N.A.	N.A.	N.A.
681.741	0.154233	1193	19	0.55024	-5.58	5.3765	2.6946	14.142	165960	87096	288400
682.123	0.135411	448	77	-0.46122	-6.2938	N.A.	N.A.	N.A.	N.A.	N.A.	N.A.
682.325	0.125439	296	28	1.6683	-4.053	N.A.	N.A.	N.A.	N.A.	N.A.	N.A.
682.43	0.120256	403	73	-0.43205	-6.2631	N.A.	N.A.	N.A.	N.A.	N.A.	N.A.
682.445	0.119491	391	70	-0.019165	-5.8287	N.A.	N.A.	N.A.	N.A.	N.A.	N.A.
682.614	0.111199	678	47	-0.43439	-6.2656	N.A.	N.A.	N.A.	N.A.	N.A.	N.A.
682.663	0.108775	714	29	0.47542	-5.04	34.714	11.495	128.97	47863	23988	87096
682.994	0.0924624	353	74	0.80611	-4.9602	N.A.	N.A.	N.A.	N.A.	N.A.	N.A.
683.184	0.0830964	383	85	-0.44831	-6.2803	N.A.	N.A.	N.A.	N.A.	N.A.	N.A.
683.217	0.0814727	447	81	-0.45701	-6.2894	N.A.	N.A.	N.A.	N.A.	N.A.	N.A.
683.506	0.0671766	1151	89	1.3543	-4.3833	N.A.	N.A.	N.A.	N.A.	N.A.	N.A.
683.757	0.0548329	972	27	-0.79227	-6.6422	N.A.	N.A.	N.A.	N.A.	N.A.	N.A.
684.016	0.0420637	1677	85	1.6849	-4.0355	N.A.	N.A.	N.A.	N.A.	N.A.	N.A.
684.024	0.0416784	1674	78	0.72857	-5.0418	N.A.	N.A.	N.A.	N.A.	N.A.	N.A.
684.03	0.0413572	1718	86	1.1123	-4.6381	N.A.	N.A.	N.A.	N.A.	N.A.	N.A.
684.069	0.0394492	1511	30	-0.56768	-6.4059	N.A.	N.A.	N.A.	N.A.	N.A.	N.A.
684.145	0.0356752	401	29	-0.097824	-5.86	2.0441	0.89228	7.0876	158490	72444	302000
684.298	0.0281493	425	5	-0.22216	-5.84	2.1903	1.0245	6.1731	131830	69183	229090
684.344	0.0258798	305	72	0.063056	-5.7421	N.A.	N.A.	N.A.	N.A.	N.A.	N.A.
684.403	0.0229779	1470	50	-0.57941	-6.18	0.67686	0.3635	2.0441	131830	69183	208930
684.453	0.0205039	1671	36	1.1707	-4.5766	N.A.	N.A.	N.A.	N.A.	N.A.	N.A.
684.532	0.0166256	1281	22	0.71036	-5.18	21.404	7.5945	158.67	87096	27542	165960
684.537	0.0163665	852	29	0.3354	-5.32	13.198	5.3765	52.541	87096	39811	151360
684.543	0.0160666	361	69	0.22208	-5.5748	N.A.	N.A.	N.A.	N.A.	N.A.	N.A.
684.633	0.0116418	972	87	1.4003	-4.3349	N.A.	N.A.	N.A.	N.A.	N.A.	N.A.
684.687	0.00895161	855	93	0.61183	-5.1647	N.A.	N.A.	N.A.	N.A.	N.A.	N.A.
684.691	0.00878277	1459	79	0.39172	-5.52	6.6145	3.3151	16.237	109650	63096	173780
684.721	0.00730019	329	57	0.93328	-4.8264	N.A.	N.A.	N.A.	N.A.	N.A.	N.A.
684.74	0.00637135	1009	18	1.3018	-4.4386	N.A.	N.A.	N.A.	N.A.	N.A.	N.A.
684.834	0.00174016	1083	16	1.0227	-4.7323	N.A.	N.A.	N.A.	N.A.	N.A.	N.A.
684.839	0.00146357	510	26	1.5763	-4.1497	N.A.	N.A.	N.A.	N.A.	N.A.	N.A.
684.866	0.000170912	311	7	1.6759	-4.0449	N.A.	N.A.	N.A.	N.A.	N.A.	N.A.
685.229	0.983858	489	47	-0.12492	-6.08	0.95609	0.51345	2.0441	165960	100000	263030
685.292	0.981057	1480	50	-0.70682	-6.28	0.47918	0.18218	5.3765	109650	28840	208930
685.488	0.972268	1181	79	-0.86522	-6.54	0.19521	0.10483	0.51345	158490	87096	263030
686.022	0.948322	1479	30	-0.048625	-5.74	3.0939	1.0977	21.404	120230	39811	263030
691.048	0.723038	1172	42	0.11533	-5.6871	N.A.	N.A.	N.A.	N.A.	N.A.	N.A.
695.202	0.536814	839	31	0.2815	-5.36	11.495	4.3702	112.33	75858	21878	138040
696.604	0.473991	1711	22	-0.35192	-6.1788	N.A.	N.A.	N.A.	N.A.	N.A.	N.A.
696.865	0.462288	429	53	0.36304	-5.68	3.8063	2.1903	7.0876	190550	120230	288400
697.604	0.429176	807	21	-0.43555	-6.22	0.58952	0.27574	2.5148	120230	52481	208930
698.077	0.407965	1641	28	0.4646	-5.3196	N.A.	N.A.	N.A.	N.A.	N.A.	N.A.
700.616	0.294159	851	29	0.030221	-5.6	5.0176	2.3469	15.153	100000	52481	165960
701.36	0.260786	1690	81	0.73088	-5.0394	N.A.	N.A.	N.A.	N.A.	N.A.	N.A.
701.492	0.254891	1723	50	1.3316	-4.4072	N.A.	N.A.	N.A.	N.A.	N.A.	N.A.
701.717	0.244792	1386	75	0.52252	-5.2587	N.A.	N.A.	N.A.	N.A.	N.A.	N.A.
701.867	0.238089	349	36	0.092787	-5.7109	N.A.	N.A.	N.A.	N.A.	N.A.	N.A.
702	0.232131	1083	17	0.98248	-4.7746	N.A.	N.A.	N.A.	N.A.	N.A.	N.A.
702.571	0.206521	990	19	-0.72516	-6.5716	N.A.	N.A.	N.A.	N.A.	N.A.	N.A.
702.662	0.202425	705	73	0.31406	-5.46	8.1377	3.8063	18.642	75858	45709	120230
703.157	0.18023	430	55	0.22623	-5.78	2.6946	1.5506	5.0176	190550	120230	302000
704.507	0.119721	467	63	0.43849	-5.46	8.1377	3.8063	34.714	79433	36308	131830
705.406	0.0794359	1458	84	0.33337	-5.58	5.3765	2.6946	14.142	114820	63096	181970
706.772	0.0181891	1214	77	-0.83591	-6.6881	N.A.	N.A.	N.A.	N.A.	N.A.	N.A.
706.865	0.0140585	1713	47	0.66227	-5.1116	N.A.	N.A.	N.A.	N.A.	N.A.	N.A.
706.952	0.0101269	969	32	-0.61915	-6.44	0.27574	0.17002	0.51345	173780	114820	263030
707.467	0.93672	1675	33	0.15085	-5.6498	N.A.	N.A.	N.A.	N.A.	N.A.	N.A.
710.154	0.347591	1386	74	0.41054	-5.3765	N.A.	N.A.	N.A.	N.A.	N.A.	N.A.
711.122	0.135285	1537	73	1.3895	-4.3463	N.A.	N.A.	N.A.	N.A.	N.A.	N.A.
711.469	0.059203	1127	87	1.3814	-4.3549	N.A.	N.A.	N.A.	N.A.	N.A.	N.A.
711.695	0.00974049	1153	90	1.3442	-4.394	N.A.	N.A.	N.A.	N.A.	N.A.	N.A.
711.715	0.00518645	575	42	1.3147	-4.425	N.A.	N.A.	N.A.	N.A.	N.A.	N.A.
711.73	0.0018982	475	52	1.4602	-4.2719	N.A.	N.A.	N.A.	N.A.	N.A.	N.A.
711.736	0.000714409	306	16	1.7255	-3.9927	N.A.	N.A.	N.A.	N.A.	N.A.	N.A.
711.849	0.994674	851	35	0.14505	-6.2	0.63168	0.33923	1.5506	138040	75858	218780
712.005	0.987164	1043	14	0.30322	-5.4894	N.A.	N.A.	N.A.	N.A.	N.A.	N.A.
721.247	0.54032	461	75	0.34709	-5.52	6.6145	2.6946	24.575	91201	41687	165960
722.51	0.47927	490	37	-0.2892	-6.1128	N.A.	N.A.	N.A.	N.A.	N.A.	N.A.
724.162	0.39939	406	75	-0.028415	-5.8384	N.A.	N.A.	N.A.	N.A.	N.A.	N.A.
724.802	0.368467	1314	8	0.46348	-5.6	5.0176	1.9077	24.575	87096	34674	158490
725.146	0.351803	679	33	-0.035319	-5.8457	N.A.	N.A.	N.A.	N.A.	N.A.	N.A.
727.041	0.260194	702	68	0.47335	-5.3104	N.A.	N.A.	N.A.	N.A.	N.A.	N.A.
727.354	0.245063	350	78	-0.29124	-6.115	N.A.	N.A.	N.A.	N.A.	N.A.	N.A.
727.364	0.244602	448	78	-0.38073	-6.2091	N.A.	N.A.	N.A.	N.A.	N.A.	N.A.
728.132	0.207446	408	56	-0.39877	-6.2281	N.A.	N.A.	N.A.	N.A.	N.A.	N.A.
728.517	0.188823	1537	34	0.49958	-6.3	0.4472	0.20917	1.9077	138040	60256	251190
728.679	0.181032	1494	77	0.55882	-5.8	2.5148	1.0977	10.012	114820	50119	199530
728.956	0.16764	716	27	0.23436	-5.42	9.3433	3.8063	56.299	72444	27542	125890
729.5	0.141313	428	54	0.17484	-5.6245	N.A.	N.A.	N.A.	N.A.	N.A.	N.A.
730.788	0.0790588	461	69	0.17892	-5.52	6.6145	2.5148	45.761	66069	22909	114820
730.926	0.0723779	305	80	0.66871	-5.1048	N.A.	N.A.	N.A.	N.A.	N.A.	N.A.
731.074	0.0652234	1520	46	0.61705	-6.42	0.29546	0.1382	1.4471	151360	57544	275420
731.399	0.0494883	399	78	-0.095227	-5.9087	N.A.	N.A.	N.A.	N.A.	N.A.	N.A.
731.503	0.0444986	334	98	0.86915	-4.8939	N.A.	N.A.	N.A.	N.A.	N.A.	N.A.
731.624	0.0386426	334	88	0.87082	-4.8921	N.A.	N.A.	N.A.	N.A.	N.A.	N.A.
731.64	0.0378631	1634	82	0.96806	-4.7898	N.A.	N.A.	N.A.	N.A.	N.A.	N.A.
731.796	0.0302916	1152	86	1.338	-4.4005	N.A.	N.A.	N.A.	N.A.	N.A.	N.A.
731.926	0.0240144	1112	25	0.72101	-5.3	14.142	5.3765	64.64	95499	38019	181970
732.206	0.0105004	1663	17	0.59323	-5.1842	N.A.	N.A.	N.A.	N.A.	N.A.	N.A.
732.238	0.00893725	630	35	0.73726	-5.0327	N.A.	N.A.	N.A.	N.A.	N.A.	N.A.
732.25	0.00836634	845	93	1.2496	-4.4936	N.A.	N.A.	N.A.	N.A.	N.A.	N.A.
732.285	0.00668453	1686	87	1.6247	-4.0988	N.A.	N.A.	N.A.	N.A.	N.A.	N.A.
732.347	0.00369335	1480	30	0.68089	-5.092	N.A.	N.A.	N.A.	N.A.	N.A.	N.A.
732.387	0.00172718	624	42	0.81796	-5.08	30.234	12.317	148.08	63096	26303	109650
732.409	0.000696633	1591	40	1.7102	-4.0089	N.A.	N.A.	N.A.	N.A.	N.A.	N.A.
732.418	0.000249846	1700	14	1.2825	-4.459	N.A.	N.A.	N.A.	N.A.	N.A.	N.A.
732.448	0.9989	929	14	-0.67621	-6.5201	N.A.	N.A.	N.A.	N.A.	N.A.	N.A.
732.488	0.997125	1318	20	-0.38591	-5.76	2.8874	1.2604	10.012	109650	52481	190550
733.029	0.973222	614	70	0.53101	-5.2497	N.A.	N.A.	N.A.	N.A.	N.A.	N.A.
738.664	0.724011	767	27	0.078207	-5.72	3.3151	1.4471	13.198	131830	57544	251190
742.574	0.551116	1302	78	0.19843	-5.5997	N.A.	N.A.	N.A.	N.A.	N.A.	N.A.
745.711	0.412375	553	76	0.050991	-5.6	5.0176	2.6946	13.198	95499	54954	144540
746.003	0.399479	948	88	-0.73534	-6.6	0.15867	0.097836	0.29546	218780	138040	346740
746.178	0.391731	454	83	0.32531	-5.4662	N.A.	N.A.	N.A.	N.A.	N.A.	N.A.
747.948	0.313454	703	70	0.47276	-5.36	11.495	5.761	28.216	75858	45709	114820
749.12	0.261632	1189	23	1.449	-4.2837	N.A.	N.A.	N.A.	N.A.	N.A.	N.A.
749.3	0.253676	464	67	0.27325	-5.521	N.A.	N.A.	N.A.	N.A.	N.A.	N.A.
749.374	0.250424	854	88	-0.20393	-5.78	2.6946	1.2604	8.1377	158490	75858	302000
750.602	0.196118	853	27	0.63039	-5.1451	N.A.	N.A.	N.A.	N.A.	N.A.	N.A.
750.65	0.194011	1644	68	-0.21889	-6.0388	N.A.	N.A.	N.A.	N.A.	N.A.	N.A.
751.03	0.177179	970	31	-0.55532	-6.4	0.31659	0.19521	0.63168	208930	131830	331130
751.112	0.173576	1673	57	0.21195	-5.5855	N.A.	N.A.	N.A.	N.A.	N.A.	N.A.
751.846	0.141099	1127	93	-0.84946	-6.58	0.17002	0.097836	0.38949	208930	120230	346740
751.903	0.13858	1657	46	-0.076757	-5.8893	N.A.	N.A.	N.A.	N.A.	N.A.	N.A.
752.794	0.0991794	574	41	1.0665	-4.6862	N.A.	N.A.	N.A.	N.A.	N.A.	N.A.
753.262	0.0785053	570	68	0.01972	-5.68	3.8063	2.0441	8.1377	114820	69183	173780
753.398	0.0724864	388	79	-0.39236	-6.2214	N.A.	N.A.	N.A.	N.A.	N.A.	N.A.
753.878	0.0512304	856	94	0.49197	-5.2908	N.A.	N.A.	N.A.	N.A.	N.A.	N.A.
753.993	0.0461571	822	29	1.1674	-4.58	N.A.	N.A.	N.A.	N.A.	N.A.	N.A.
754.497	0.0238562	509	24	1.4967	-4.2336	N.A.	N.A.	N.A.	N.A.	N.A.	N.A.
754.549	0.0215953	552	39	-0.14777	-5.96	1.4471	0.95609	2.5148	151360	104710	208930
754.617	0.0185556	1193	16	0.70507	-5.0666	N.A.	N.A.	N.A.	N.A.	N.A.	N.A.
754.788	0.0109993	391	14	0.30305	-5.52	6.6145	2.6946	37.196	125890	45709	239880
754.927	0.00484931	572	42	-0.50854	-6.56	0.18218	0.074216	4.3702	138040	23988	275420
755.002	0.00155891	1432	75	1.1717	-4.5755	N.A.	N.A.	N.A.	N.A.	N.A.	N.A.
755.168	0.994236	678	31	-0.57226	-6.4107	N.A.	N.A.	N.A.	N.A.	N.A.	N.A.
766.591	0.492718	683	29	-0.52263	-6.3585	N.A.	N.A.	N.A.	N.A.	N.A.	N.A.
767.961	0.432565	552	72	-0.46749	-6.3004	N.A.	N.A.	N.A.	N.A.	N.A.	N.A.
769.058	0.384429	367	9	-0.34386	-6.1703	N.A.	N.A.	N.A.	N.A.	N.A.	N.A.
769.257	0.375693	1154	57	-0.47615	-6.3096	N.A.	N.A.	N.A.	N.A.	N.A.	N.A.
769.417	0.368664	993	16	-0.78854	-6.6383	N.A.	N.A.	N.A.	N.A.	N.A.	N.A.
769.825	0.350753	1397	38	-0.40614	-6.2359	N.A.	N.A.	N.A.	N.A.	N.A.	N.A.
769.956	0.344989	721	29	0.52478	-5.12	26.333	11.495	97.836	60256	30200	100000
770.655	0.314323	1686	46	0.01586	-5.7918	N.A.	N.A.	N.A.	N.A.	N.A.	N.A.
771.943	0.257779	572	71	-0.19619	-5.94	1.5506	0.95609	2.6946	138040	95499	199530
772.314	0.241468	679	38	-0.56336	-6.4013	N.A.	N.A.	N.A.	N.A.	N.A.	N.A.
772.941	0.21396	1398	40	-0.63773	-6.4796	N.A.	N.A.	N.A.	N.A.	N.A.	N.A.
773.396	0.193951	1107	18	0.52145	-5.2598	N.A.	N.A.	N.A.	N.A.	N.A.	N.A.
773.747	0.17854	1679	20	-0.25955	-6.0816	N.A.	N.A.	N.A.	N.A.	N.A.	N.A.
773.915	0.171164	860	96	-0.56283	-6.3	0.4472	0.27574	0.72527	275420	181970	457090
774.007	0.167161	1756	21	-0.22052	-6.0406	N.A.	N.A.	N.A.	N.A.	N.A.	N.A.
774.724	0.135666	303	78	0.74976	-5.0195	N.A.	N.A.	N.A.	N.A.	N.A.	N.A.
776.03	0.0783433	1426	27	0.3922	-5.28	15.153	6.6145	56.299	69183	33113	109650
776.322	0.0655001	614	69	0.41313	-5.3738	N.A.	N.A.	N.A.	N.A.	N.A.	N.A.
776.606	0.0530338	1649	28	0.16042	-5.6397	N.A.	N.A.	N.A.	N.A.	N.A.	N.A.
776.708	0.0485676	313	20	1.4882	-4.2424	N.A.	N.A.	N.A.	N.A.	N.A.	N.A.
776.73	0.0475888	843	88	1.3351	-4.4035	N.A.	N.A.	N.A.	N.A.	N.A.	N.A.
776.736	0.0473307	412	47	-0.18984	-6.16	0.72527	0.41735	1.4471	288400	165960	549540
776.851	0.0422865	346	8	-0.35958	-6.1869	N.A.	N.A.	N.A.	N.A.	N.A.	N.A.
776.943	0.0382272	1258	82	0.50942	-5.2724	N.A.	N.A.	N.A.	N.A.	N.A.	N.A.
777.212	0.0264179	1333	25	-0.66657	-6.3	0.4472	0.24016	1.0245	208930	114820	380190
777.791	0.00102	1605	76	1.7156	-4.0032	N.A.	N.A.	N.A.	N.A.	N.A.	N.A.
777.807	0.000308692	1609	31	1.7807	-3.9347	N.A.	N.A.	N.A.	N.A.	N.A.	N.A.
777.812	7.65892e-05	1396	78	0.85481	-4.909	N.A.	N.A.	N.A.	N.A.	N.A.	N.A.
777.928	0.994192	1136	15	0.79408	-4.9729	N.A.	N.A.	N.A.	N.A.	N.A.	N.A.
780.505	0.863082	1401	19	-0.63722	-6.479	N.A.	N.A.	N.A.	N.A.	N.A.	N.A.
785.151	0.626685	1698	16	-0.057828	-5.8694	N.A.	N.A.	N.A.	N.A.	N.A.	N.A.
790.11	0.374388	1294	54	-0.7729	-6.54	0.19521	0.12897	0.3635	218780	138040	302000
790.743	0.342164	1055	16	-0.75117	-6.44	0.27574	0.12897	1.2604	144540	60256	239880
793.036	0.225509	1292	76	0.72864	-5.0418	N.A.	N.A.	N.A.	N.A.	N.A.	N.A.
793.367	0.208646	678	25	-0.55789	-6.3956	N.A.	N.A.	N.A.	N.A.	N.A.	N.A.
793.597	0.196954	1406	16	-0.46858	-6.3016	N.A.	N.A.	N.A.	N.A.	N.A.	N.A.
793.644	0.194595	1404	20	0.30133	-5.4914	N.A.	N.A.	N.A.	N.A.	N.A.	N.A.
793.889	0.182101	372	91	0.0019749	-5.8064	N.A.	N.A.	N.A.	N.A.	N.A.	N.A.
793.897	0.181696	964	18	-0.737	-6.584	N.A.	N.A.	N.A.	N.A.	N.A.	N.A.
794.302	0.161111	1664	36	0.33777	-5.4531	N.A.	N.A.	N.A.	N.A.	N.A.	N.A.
794.318	0.160285	864	31	-0.64748	-6.54	0.19521	0.11233	0.41735	173780	104710	275420
795.19	0.115941	1709	55	0.018926	-5.7886	N.A.	N.A.	N.A.	N.A.	N.A.	N.A.
795.403	0.105072	1422	76	0.53103	-5.28	15.153	6.6145	64.64	75858	34674	125890
796.568	0.0457958	1359	16	-0.81247	-6.66	0.12897	0.069263	0.3635	181970	95499	302000
796.795	0.0342787	823	29	1.2977	-4.4429	N.A.	N.A.	N.A.	N.A.	N.A.	N.A.
796.831	0.0324371	1634	34	0.29952	-5.4933	N.A.	N.A.	N.A.	N.A.	N.A.	N.A.
797.053	0.0211263	1616	90	1.6085	-4.1159	N.A.	N.A.	N.A.	N.A.	N.A.	N.A.
797.236	0.0118122	543	70	1.1927	-4.5534	N.A.	N.A.	N.A.	N.A.	N.A.	N.A.
797.314	0.00782373	625	38	0.75234	-5.08	30.234	10.728	138.2	60256	26303	109650
797.354	0.0058111	468	62	0.19031	-5.6082	N.A.	N.A.	N.A.	N.A.	N.A.	N.A.
797.36	0.00550661	1326	88	1.4832	-4.2477	N.A.	N.A.	N.A.	N.A.	N.A.	N.A.
797.366	0.00519105	1696	21	1.2038	-4.5417	N.A.	N.A.	N.A.	N.A.	N.A.	N.A.
797.37	0.00502023	1364	70	0.52703	-5.2539	N.A.	N.A.	N.A.	N.A.	N.A.	N.A.
797.391	0.00395341	1663	38	0.53227	-5.2484	N.A.	N.A.	N.A.	N.A.	N.A.	N.A.
797.401	0.00344584	391	74	0.26162	-5.5332	N.A.	N.A.	N.A.	N.A.	N.A.	N.A.
797.405	0.00323469	1150	86	1.3502	-4.3877	N.A.	N.A.	N.A.	N.A.	N.A.	N.A.
797.417	0.00260244	1682	42	0.10589	-5.6971	N.A.	N.A.	N.A.	N.A.	N.A.	N.A.
797.428	0.00204822	1464	17	0.58442	-5.1935	N.A.	N.A.	N.A.	N.A.	N.A.	N.A.
797.431	0.00191748	1073	88	1.302	-4.4384	N.A.	N.A.	N.A.	N.A.	N.A.	N.A.
797.443	0.00129214	974	62	1.3393	-4.3992	N.A.	N.A.	N.A.	N.A.	N.A.	N.A.
797.448	0.00105098	1082	16	1.015	-4.7404	N.A.	N.A.	N.A.	N.A.	N.A.	N.A.
797.454	0.000730873	1483	46	-0.10019	-5.74	3.0939	1.6615	7.5945	109650	66069	165960
797.461	0.000391469	1259	80	0.62441	-5.1514	N.A.	N.A.	N.A.	N.A.	N.A.	N.A.
797.468	1.71901e-05	803	29	1.3467	-4.3913	N.A.	N.A.	N.A.	N.A.	N.A.	N.A.
797.55	0.99677	682	31	-0.52352	-6.3594	N.A.	N.A.	N.A.	N.A.	N.A.	N.A.
797.562	0.996289	1374	44	-0.55619	-6.34	0.38949	0.20917	0.89228	181970	104710	302000
800.865	0.865974	1163	15	-0.87832	-6.7328	N.A.	N.A.	N.A.	N.A.	N.A.	N.A.
809.545	0.523446	391	45	-0.23877	-6.24	0.55017	0.31659	1.0977	239880	138040	416870
814.231	0.338534	394	73	-0.20594	-6.06	1.0245	0.4472	4.3702	181970	72444	398110
814.384	0.332495	1475	32	0.25361	-5.32	13.198	4.3702	79.524	79433	28840	158490
815.144	0.302492	360	12	0.37021	-5.4189	N.A.	N.A.	N.A.	N.A.	N.A.	N.A.
816.156	0.262553	778	27	1.1375	-4.6115	N.A.	N.A.	N.A.	N.A.	N.A.	N.A.
816.508	0.248667	368	86	1.1567	-4.5913	N.A.	N.A.	N.A.	N.A.	N.A.	N.A.
817.638	0.204084	277	5	1.6749	-4.046	N.A.	N.A.	N.A.	N.A.	N.A.	N.A.
817.927	0.19267	1007	89	-0.73109	-6.5778	N.A.	N.A.	N.A.	N.A.	N.A.	N.A.
818.64	0.16453	1730	76	1.1721	-4.5751	N.A.	N.A.	N.A.	N.A.	N.A.	N.A.
821.21	0.063123	1190	20	1.4397	-4.2935	N.A.	N.A.	N.A.	N.A.	N.A.	N.A.
821.248	0.061632	1683	45	0.12328	-5.6788	N.A.	N.A.	N.A.	N.A.	N.A.	N.A.
821.649	0.0457884	336	74	-0.098265	-5.9119	N.A.	N.A.	N.A.	N.A.	N.A.	N.A.
822.096	0.0281721	944	85	0.98344	-5.16	22.935	6.6145	257.34	69183	18197	151360
822.475	0.0132322	1659	33	0.030765	-5.7761	N.A.	N.A.	N.A.	N.A.	N.A.	N.A.
822.559	0.0099134	1638	90	0.44723	-5.3379	N.A.	N.A.	N.A.	N.A.	N.A.	N.A.
822.566	0.00964151	1463	30	0.67096	-5.1025	N.A.	N.A.	N.A.	N.A.	N.A.	N.A.
822.688	0.00482561	1590	77	1.6528	-4.0693	N.A.	N.A.	N.A.	N.A.	N.A.	N.A.
822.799	0.000443606	1604	33	1.7318	-3.9862	N.A.	N.A.	N.A.	N.A.	N.A.	N.A.
822.804	0.000219465	1416	11	0.89841	-4.8631	N.A.	N.A.	N.A.	N.A.	N.A.	N.A.
822.807	0.000109626	1431	74	1.3209	-4.4185	N.A.	N.A.	N.A.	N.A.	N.A.	N.A.
823.073	0.987239	682	28	-0.059496	-5.8711	N.A.	N.A.	N.A.	N.A.	N.A.	N.A.
825.074	0.890032	517	33	1.371	-4.3658	N.A.	N.A.	N.A.	N.A.	N.A.	N.A.
835.764	0.370839	1231	83	0.40979	-5.78	2.6946	1.7803	5.0176	165960	109650	229090
836.919	0.314753	600	43	0.035263	-5.68	3.8063	2.3469	7.5945	131830	87096	190550
838.544	0.235834	491	74	0.21321	-5.3	14.142	3.8063	417.35	52481	10000	114820
839.685	0.180405	1684	36	1.2964	-4.4443	N.A.	N.A.	N.A.	N.A.	N.A.	N.A.
839.964	0.166845	1066	22	0.41139	-5.3756	N.A.	N.A.	N.A.	N.A.	N.A.	N.A.
840.315	0.1498	1173	43	0.36746	-5.4218	N.A.	N.A.	N.A.	N.A.	N.A.	N.A.
840.336	0.148779	1705	36	1.0135	-4.742	N.A.	N.A.	N.A.	N.A.	N.A.	N.A.
840.36	0.147613	1677	37	0.65368	-5.1206	N.A.	N.A.	N.A.	N.A.	N.A.	N.A.
840.401	0.145625	1064	84	0.70318	-5.0685	N.A.	N.A.	N.A.	N.A.	N.A.	N.A.
840.799	0.126273	1649	73	0.52489	-5.2562	N.A.	N.A.	N.A.	N.A.	N.A.	N.A.
841.046	0.114304	394	49	0.90344	-4.8578	N.A.	N.A.	N.A.	N.A.	N.A.	N.A.
841.081	0.112589	551	73	-0.32617	-6.16	0.72527	0.38949	1.6615	125890	75858	199530
841.101	0.111621	944	83	1.0018	-5.02	37.196	8.7197	631.68	57544	12023	138040
841.314	0.101259	893	90	0.16848	-5.6312	N.A.	N.A.	N.A.	N.A.	N.A.	N.A.
841.417	0.096256	1462	32	0.77246	-4.9956	N.A.	N.A.	N.A.	N.A.	N.A.	N.A.
841.62	0.0863976	1233	84	0.53245	-5.8	2.5148	1.6615	4.3702	165960	114820	239880
841.698	0.0826123	421	65	-0.16261	-5.9796	N.A.	N.A.	N.A.	N.A.	N.A.	N.A.
842.143	0.0609949	381	16	-0.13573	-6.04	1.0977	0.55017	2.8874	181970	95499	331130
842.393	0.0488694	1752	69	0.64082	-5.1342	N.A.	N.A.	N.A.	N.A.	N.A.	N.A.
842.683	0.0348093	254	56	-0.13739	-5.9531	N.A.	N.A.	N.A.	N.A.	N.A.	N.A.
842.849	0.0267456	473	54	1.4991	-4.231	N.A.	N.A.	N.A.	N.A.	N.A.	N.A.
842.893	0.0245861	1468	13	0.66904	-5.1045	N.A.	N.A.	N.A.	N.A.	N.A.	N.A.
842.975	0.020616	382	47	-0.39172	-6.2207	N.A.	N.A.	N.A.	N.A.	N.A.	N.A.
843.076	0.0156748	322	98	0.51091	-5.2709	N.A.	N.A.	N.A.	N.A.	N.A.	N.A.
843.093	0.0148709	854	92	-0.64483	-6.4871	N.A.	N.A.	N.A.	N.A.	N.A.	N.A.
843.14	0.0125901	823	29	1.296	-4.4448	N.A.	N.A.	N.A.	N.A.	N.A.	N.A.
843.249	0.00731512	1126	97	1.367	-4.37	N.A.	N.A.	N.A.	N.A.	N.A.	N.A.
843.277	0.00594834	626	42	0.73597	-5.14	24.575	10.728	85.212	69183	34674	114820
843.29	0.00532221	966	33	0.57627	-5.36	11.495	5.761	30.234	91201	52481	144540
843.298	0.0048968	1417	10	0.87092	-4.892	N.A.	N.A.	N.A.	N.A.	N.A.	N.A.
843.316	0.0040247	739	29	-0.60622	-6.4464	N.A.	N.A.	N.A.	N.A.	N.A.	N.A.
843.341	0.00282626	1156	88	0.54011	-5.2401	N.A.	N.A.	N.A.	N.A.	N.A.	N.A.
843.358	0.00199256	1426	27	0.6903	-5.0821	N.A.	N.A.	N.A.	N.A.	N.A.	N.A.
843.362	0.00179194	311	17	1.6607	-4.061	N.A.	N.A.	N.A.	N.A.	N.A.	N.A.
843.366	0.00160322	629	40	0.41884	-5.3678	N.A.	N.A.	N.A.	N.A.	N.A.	N.A.
843.369	0.00147827	1501	51	-0.013886	-5.8231	N.A.	N.A.	N.A.	N.A.	N.A.	N.A.
843.371	0.00137313	353	84	0.89704	-4.8645	N.A.	N.A.	N.A.	N.A.	N.A.	N.A.
843.377	0.00108647	1173	41	-0.023825	-5.8336	N.A.	N.A.	N.A.	N.A.	N.A.	N.A.
843.381	0.000868264	346	12	-0.18917	-6.0076	N.A.	N.A.	N.A.	N.A.	N.A.	N.A.
843.383	0.000768809	872	20	0.64861	-4.96	45.761	19.976	182.18	50119	23988	79433
843.388	0.000522318	1189	5	1.462	-4.2701	N.A.	N.A.	N.A.	N.A.	N.A.	N.A.
843.393	0.00028804	573	48	1.5239	-4.2049	N.A.	N.A.	N.A.	N.A.	N.A.	N.A.
843.398	6.84683e-05	519	25	1.4395	-4.2937	N.A.	N.A.	N.A.	N.A.	N.A.	N.A.
843.501	0.995115	679	36	-0.068952	-5.8811	N.A.	N.A.	N.A.	N.A.	N.A.	N.A.
843.882	0.976807	1361	11	-0.8295	-6.6814	N.A.	N.A.	N.A.	N.A.	N.A.	N.A.
844.164	0.963274	1375	39	-0.85041	-6.7034	N.A.	N.A.	N.A.	N.A.	N.A.	N.A.
844.209	0.961125	388	82	-0.4062	-6.2359	N.A.	N.A.	N.A.	N.A.	N.A.	N.A.
855.433	0.422231	988	18	-0.76932	-6.6181	N.A.	N.A.	N.A.	N.A.	N.A.	N.A.
855.629	0.412788	784	34	0.35054	-5.4396	N.A.	N.A.	N.A.	N.A.	N.A.	N.A.
857.13	0.340747	353	78	1.008	-4.7478	N.A.	N.A.	N.A.	N.A.	N.A.	N.A.
857.428	0.326446	869	21	-0.58622	-6.4254	N.A.	N.A.	N.A.	N.A.	N.A.	N.A.
857.625	0.316978	345	45	0.53107	-5.2497	N.A.	N.A.	N.A.	N.A.	N.A.	N.A.
858.544	0.272842	1155	43	0.57909	-5.1991	N.A.	N.A.	N.A.	N.A.	N.A.	N.A.
858.591	0.270572	1060	17	-0.041017	-6.08	0.95609	0.51345	2.0441	173780	100000	288400
859.542	0.224909	1684	62	1.1491	-4.5993	N.A.	N.A.	N.A.	N.A.	N.A.	N.A.
860.447	0.181498	387	82	-0.24406	-6.0653	N.A.	N.A.	N.A.	N.A.	N.A.	N.A.
860.535	0.177276	1334	23	-0.23854	-5.86	2.0441	0.89228	7.5945	158490	66069	331130
860.762	0.166335	368	76	1.0701	-4.6824	N.A.	N.A.	N.A.	N.A.	N.A.	N.A.
861.05	0.152505	492	76	-0.44422	-6.2759	N.A.	N.A.	N.A.	N.A.	N.A.	N.A.
861.434	0.134104	943	87	0.96708	-4.7908	N.A.	N.A.	N.A.	N.A.	N.A.	N.A.
861.525	0.129731	1490	31	-0.54916	-6.08	0.95609	0.38949	6.1731	114820	39811	218780
862.152	0.0996116	1428	30	-0.57903	-6.32	0.41735	0.22413	1.0977	151360	83176	239880
862.53	0.0814742	1705	59	0.45429	-5.3305	N.A.	N.A.	N.A.	N.A.	N.A.	N.A.
862.57	0.0795523	352	15	-0.2376	-6.0585	N.A.	N.A.	N.A.	N.A.	N.A.	N.A.
862.813	0.0678839	306	5	0.54665	-5.2333	N.A.	N.A.	N.A.	N.A.	N.A.	N.A.
862.952	0.0612272	1474	34	-0.62212	-6.24	0.55017	0.22413	4.0785	131830	41687	263030
863.045	0.0567502	623	41	-0.47536	-6.36	0.3635	0.22413	0.72527	138040	91201	199530
863.13	0.0526691	874	19	0.18299	-5.16	22.935	8.7197	389.49	41687	10000	72444
863.859	0.0176783	378	88	-0.35781	-6.185	N.A.	N.A.	N.A.	N.A.	N.A.	N.A.
863.932	0.0141548	318	14	1.6595	-4.0622	N.A.	N.A.	N.A.	N.A.	N.A.	N.A.
863.938	0.0138694	348	65	0.18817	-5.6105	N.A.	N.A.	N.A.	N.A.	N.A.	N.A.
863.958	0.0128977	635	39	0.089805	-5.68	3.8063	2.0441	8.7197	114820	69183	173780
863.983	0.0116889	467	58	1.4819	-4.2491	N.A.	N.A.	N.A.	N.A.	N.A.	N.A.
864.011	0.0103474	382	81	-0.36229	-6.1897	N.A.	N.A.	N.A.	N.A.	N.A.	N.A.
864.021	0.00989379	342	90	0.94898	-4.8099	N.A.	N.A.	N.A.	N.A.	N.A.	N.A.
864.063	0.00788534	1691	77	0.88774	-4.8743	N.A.	N.A.	N.A.	N.A.	N.A.	N.A.
864.081	0.0070181	548	78	0.7671	-5	39.857	18.642	104.83	50119	30200	75858
864.086	0.0067494	1155	45	0.5541	-5.2254	N.A.	N.A.	N.A.	N.A.	N.A.	N.A.
864.113	0.00548367	975	28	-0.74301	-6.64	0.1382	0.069263	0.33923	218780	120230	398110
864.122	0.00502222	843	92	1.3155	-4.4242	N.A.	N.A.	N.A.	N.A.	N.A.	N.A.
864.125	0.00489569	516	28	1.4304	-4.3033	N.A.	N.A.	N.A.	N.A.	N.A.	N.A.
864.136	0.00435688	386	65	-0.30942	-6.42	0.29546	0.12897	1.2604	190550	75858	398110
864.143	0.00401163	615	31	0.58771	-5.19	N.A.	N.A.	N.A.	N.A.	N.A.	N.A.
864.156	0.00341501	1385	76	0.33309	-5.458	N.A.	N.A.	N.A.	N.A.	N.A.	N.A.
864.166	0.00291433	823	29	1.3091	-4.431	N.A.	N.A.	N.A.	N.A.	N.A.	N.A.
864.175	0.00248294	1008	21	0.41499	-5.42	9.3433	3.5522	49.034	87096	34674	165960
864.18	0.00223673	1647	19	-0.18906	-6.0075	N.A.	N.A.	N.A.	N.A.	N.A.	N.A.
864.196	0.00147596	1701	41	0.14139	-5.6597	N.A.	N.A.	N.A.	N.A.	N.A.	N.A.
864.211	0.000762277	1645	85	1.2701	-4.4719	N.A.	N.A.	N.A.	N.A.	N.A.	N.A.
864.217	0.000457743	1190	21	1.4861	-4.2447	N.A.	N.A.	N.A.	N.A.	N.A.	N.A.
864.224	0.000140171	1713	98	0.7965	-4.9703	N.A.	N.A.	N.A.	N.A.	N.A.	N.A.
879.072	0.207447	469	71	-0.42786	-6.64	0.1382	0.085212	0.25734	263030	173780	436520
879.496	0.184814	1151	98	-0.744	-6.5914	N.A.	N.A.	N.A.	N.A.	N.A.	N.A.
880.058	0.154794	1152	98	-0.36404	-6.1916	N.A.	N.A.	N.A.	N.A.	N.A.	N.A.
880.279	0.14299	1217	40	0.38973	-5.52	6.6145	3.3151	16.237	120230	69183	199530
880.782	0.116124	1461	75	-0.49656	-5.96	1.4471	0.72527	4.3702	158490	79433	275420
880.976	0.105803	1388	80	0.62451	-5.1513	N.A.	N.A.	N.A.	N.A.	N.A.	N.A.
881.364	0.0850549	1174	45	-0.59684	-6.4366	N.A.	N.A.	N.A.	N.A.	N.A.	N.A.
881.576	0.0737524	1115	21	0.5733	-5.46	8.1377	3.5522	24.575	114820	57544	208930
881.627	0.0710524	1586	28	-0.69017	-6.5348	N.A.	N.A.	N.A.	N.A.	N.A.	N.A.
881.86	0.0586149	327	8	1.6461	-4.0764	N.A.	N.A.	N.A.	N.A.	N.A.	N.A.
881.892	0.056887	338	11	0.0062959	-5.8019	N.A.	N.A.	N.A.	N.A.	N.A.	N.A.
881.907	0.0561073	400	41	-0.38943	-6.2183	N.A.	N.A.	N.A.	N.A.	N.A.	N.A.
882.234	0.0386011	981	85	0.73241	-5.0378	N.A.	N.A.	N.A.	N.A.	N.A.	N.A.
882.502	0.0243331	541	73	-0.46283	-6.2955	N.A.	N.A.	N.A.	N.A.	N.A.	N.A.
882.606	0.0187887	367	64	0.95847	-4.7999	N.A.	N.A.	N.A.	N.A.	N.A.	N.A.
882.667	0.0155153	1426	28	0.62423	-5.1516	N.A.	N.A.	N.A.	N.A.	N.A.	N.A.
882.691	0.0142488	364	86	1.023	-4.732	N.A.	N.A.	N.A.	N.A.	N.A.	N.A.
882.734	0.0119112	1189	24	1.449	-4.2837	N.A.	N.A.	N.A.	N.A.	N.A.	N.A.
882.927	0.0016023	1592	68	1.5521	-4.1752	N.A.	N.A.	N.A.	N.A.	N.A.	N.A.
882.937	0.00109603	1631	70	0.68493	-5.0877	N.A.	N.A.	N.A.	N.A.	N.A.	N.A.
882.943	0.000762748	1679	22	-0.25599	-6.0779	N.A.	N.A.	N.A.	N.A.	N.A.	N.A.
882.947	0.000540396	1708	36	0.4571	-5.3275	N.A.	N.A.	N.A.	N.A.	N.A.	N.A.
882.953	0.000221058	1739	26	0.95444	-4.8041	N.A.	N.A.	N.A.	N.A.	N.A.	N.A.
882.956	9.05829e-05	1734	46	1.7982	-3.9163	N.A.	N.A.	N.A.	N.A.	N.A.	N.A.
883.01	0.997569	1239	54	-0.90749	-6.7	0.11233	0.056299	0.41735	181970	83176	331130
883.882	0.957399	906	29	-0.69766	-6.5426	N.A.	N.A.	N.A.	N.A.	N.A.	N.A.
898.657	0.276189	516	32	1.2388	-4.5049	N.A.	N.A.	N.A.	N.A.	N.A.	N.A.
898.847	0.267464	321	52	0.13135	-5.6703	N.A.	N.A.	N.A.	N.A.	N.A.	N.A.
899.119	0.25492	1389	79	0.65749	-5.1166	N.A.	N.A.	N.A.	N.A.	N.A.	N.A.
899.48	0.238259	621	33	0.81357	-4.9524	N.A.	N.A.	N.A.	N.A.	N.A.	N.A.
899.486	0.238002	853	87	0.19546	-5.6028	N.A.	N.A.	N.A.	N.A.	N.A.	N.A.
899.674	0.229308	826	90	0.88907	-4.8729	N.A.	N.A.	N.A.	N.A.	N.A.	N.A.
899.881	0.219801	1371	75	-0.030415	-5.8405	N.A.	N.A.	N.A.	N.A.	N.A.	N.A.
900.177	0.206149	1213	77	0.28419	-5.74	3.0939	1.9077	6.6145	158490	100000	239880
900.619	0.185742	1289	88	1.0183	-4.7369	N.A.	N.A.	N.A.	N.A.	N.A.	N.A.
901.244	0.156924	384	57	-0.11376	-6.24	0.55017	0.27574	1.4471	229090	114820	457090
902.222	0.111841	454	69	-0.32137	-6.14	0.77714	0.47918	1.5506	218780	138040	363080
903.164	0.0684084	304	56	0.58988	-5.1878	N.A.	N.A.	N.A.	N.A.	N.A.	N.A.
903.541	0.0510466	574	41	1.5415	-4.1863	N.A.	N.A.	N.A.	N.A.	N.A.	N.A.
903.545	0.0508417	648	39	0.6322	-5.1432	N.A.	N.A.	N.A.	N.A.	N.A.	N.A.
903.727	0.0424467	1283	20	0.95894	-4.7994	N.A.	N.A.	N.A.	N.A.	N.A.	N.A.
903.866	0.0360722	1312	87	0.57523	-5.2032	N.A.	N.A.	N.A.	N.A.	N.A.	N.A.
904.207	0.0203244	1756	66	0.07192	-5.7328	N.A.	N.A.	N.A.	N.A.	N.A.	N.A.
904.542	0.00487494	1751	20	0.1299	-5.6718	N.A.	N.A.	N.A.	N.A.	N.A.	N.A.
904.589	0.00271026	1610	75	1.7402	-3.9773	N.A.	N.A.	N.A.	N.A.	N.A.	N.A.
904.628	0.000945187	1503	27	0.25888	-5.58	5.3765	1.7803	30.234	83176	31623	165960
904.645	0.000135024	1603	41	1.759	-3.9575	N.A.	N.A.	N.A.	N.A.	N.A.	N.A.
906.319	0.925209	409	74	-0.35556	-6.1827	N.A.	N.A.	N.A.	N.A.	N.A.	N.A.
917.819	0.41034	1178	80	-0.067102	-5.8791	N.A.	N.A.	N.A.	N.A.	N.A.	N.A.
919.176	0.349588	786	26	-0.565	-6.58	0.17002	0.10483	0.29546	190550	125890	275420
920.994	0.268164	1163	10	-0.54357	-6.3805	N.A.	N.A.	N.A.	N.A.	N.A.	N.A.
921.02	0.267015	572	71	-0.11835	-5.86	2.0441	1.0977	4.6827	144540	87096	229090
921.539	0.243792	363	46	0.56371	-5.2153	N.A.	N.A.	N.A.	N.A.	N.A.	N.A.
921.723	0.235546	638	74	0.18179	-5.6172	N.A.	N.A.	N.A.	N.A.	N.A.	N.A.
924.635	0.105173	1433	78	1.24	-4.5037	N.A.	N.A.	N.A.	N.A.	N.A.	N.A.
925.141	0.0825254	343	52	0.54413	-5.2359	N.A.	N.A.	N.A.	N.A.	N.A.	N.A.
925.503	0.0663153	1283	17	0.94213	-4.8171	N.A.	N.A.	N.A.	N.A.	N.A.	N.A.
926.6	0.0171634	822	29	1.1447	-4.604	N.A.	N.A.	N.A.	N.A.	N.A.	N.A.
926.675	0.01383	621	34	0.75047	-4.96	45.761	21.404	138.2	47863	26303	75858
926.816	0.00752618	504	31	1.5559	-4.1712	N.A.	N.A.	N.A.	N.A.	N.A.	N.A.
926.832	0.00679176	547	38	-0.44685	-6.64	0.1382	0.079524	0.31659	190550	109650	288400
926.855	0.00577423	374	50	0.2093	-5.5883	N.A.	N.A.	N.A.	N.A.	N.A.	N.A.
926.864	0.00538205	874	13	0.5286	-4.98	42.707	15.153	182.18	39811	19055	69183
926.942	0.00187294	1737	77	1.5201	-4.2089	N.A.	N.A.	N.A.	N.A.	N.A.	N.A.
926.971	0.000587171	314	2	1.7352	-3.9826	N.A.	N.A.	N.A.	N.A.	N.A.	N.A.
926.976	0.000350815	483	46	1.3153	-4.4245	N.A.	N.A.	N.A.	N.A.	N.A.	N.A.
926.979	0.000195124	554	84	0.83987	-4.9	56.299	26.333	158.67	43652	25119	66069
926.982	9.93394e-05	843	92	1.3777	-4.3588	N.A.	N.A.	N.A.	N.A.	N.A.	N.A.

## Sheet: Seismic event catalog LB12-012
Experiment time (s)	t*	X (mm)	Y (mm)	MLab	Mw	Seismic moment (Nm)	Lower bound of seismic moment (Nm)	Upper bound of seismic moment (Nm)	Corner frequancy (Hz)	Lower bound of corner frequancy (Hz)	Upper bound of corner frequancy (Hz)
105.173	0.679628	1756	95	-0.01175	-5.8209	NaN	NaN	NaN	NaN	NaN	NaN
106.614	0.637644	1314	73	-0.85779	-6.7112	NaN	NaN	NaN	NaN	NaN	NaN
107.885	0.600602	1310	80	-0.81029	-6.48	0.24016	0.11233	0.72527	199530	95499	416870
113.815	0.427785	1332	73	-0.84115	-6.6936	NaN	NaN	NaN	NaN	NaN	NaN
135.9	0.51943	1673	43	-0.092077	-5.9054	NaN	NaN	NaN	NaN	NaN	NaN
142.405	0.0972535	1433	28	-0.77921	-6.6285	NaN	NaN	NaN	NaN	NaN	NaN
149.155	0.799228	946	88	-0.24354	-6.16	0.72527	0.4472	1.2604	302000	181970	549540
154.748	0.585361	949	85	-0.21941	-6.14	0.77714	0.47918	1.3505	302000	181970	549540
154.979	0.576498	1330	13	-0.80535	-6.2	0.63168	0.29546	2.5148	125890	57544	208930
155.764	0.546495	1753	48	-0.3264	-6.152	NaN	NaN	NaN	NaN	NaN	NaN
158.313	0.449045	1293	77	-0.43007	-6.24	0.55017	0.3635	0.89228	288400	199530	457090
161.711	0.319092	945	78	-0.17415	-6.1	0.89228	0.55017	1.5506	288400	173780	501190
178.021	0.00112687	1319	37	-0.56554	-6.4	0.31659	0.15867	1.0977	302000	125890	954990
181.423	0.874593	990	27	-0.73986	-6.5871	NaN	NaN	NaN	NaN	NaN	NaN
187.147	0.663159	1232	53	-0.42386	-6.2	0.63168	0.3635	1.4471	239880	131830	416870
200.611	0.165835	841	86	0.021122	-5.7863	NaN	NaN	NaN	NaN	NaN	NaN
201.031	0.150303	1535	57	-0.68446	-6.98	0.042707	0.026333	0.097836	275420	151360	457090
218.325	0.580132	634	85	-0.35178	-6.18	0.67686	0.41735	1.0977	158490	114820	218780
220.883	0.422969	878	86	-0.63191	-6.4735	NaN	NaN	NaN	NaN	NaN	NaN
221.305	0.397021	803	29	-0.37821	-6.34	0.38949	0.22413	0.83272	199530	114820	331130
223.204	0.280329	1689	12	-0.46365	-6.2964	NaN	NaN	NaN	NaN	NaN	NaN
224.076	0.226704	642	88	0.14631	-5.6545	NaN	NaN	NaN	NaN	NaN	NaN
224.237	0.216846	1710	98	-0.49524	-6.3296	NaN	NaN	NaN	NaN	NaN	NaN
227.269	0.0304635	1644	57	-0.37118	-6.1991	NaN	NaN	NaN	NaN	NaN	NaN
227.722	0.00266376	1642	47	-0.52554	-6.3615	NaN	NaN	NaN	NaN	NaN	NaN
235.442	0.0610991	1555	46	-0.63635	-6.4781	NaN	NaN	NaN	NaN	NaN	NaN
235.564	0.0333758	1111	51	-0.6562	-6.64	0.1382	0.079524	0.27574	316230	181970	660690
238.967	0.689927	1315	30	-0.080511	-6	1.2604	0.63168	2.8874	251190	131830	575440
241.775	0.422486	566	76	-0.36455	-6.44	0.27574	0.10483	2.1903	190550	52481	501190
249.195	0.0594545	804	82	-0.075545	-5.82	2.3469	1.2604	5.761	131830	75858	208930
249.203	0.0569054	1314	86	-0.85265	-6.7057	NaN	NaN	NaN	NaN	NaN	NaN
249.488	0.993881	897	75	-0.050266	-6.04	1.0977	0.67686	2.0441	165960	109650	239880
252.537	0.814022	1518	7	-0.10671	-5.22	18.642	6.6145	97.836	34674	14454	60256
252.982	0.787754	610	73	-0.43449	-6.66	0.12897	0.074216	0.25734	302000	173780	630960
253.618	0.750255	634	87	-0.15881	-5.9	1.7803	1.1763	2.8874	144540	100000	190550
254.123	0.720482	1653	95	-0.54459	-6.3816	NaN	NaN	NaN	NaN	NaN	NaN
254.385	0.705045	1342	82	-0.7884	-6.62	0.14808	0.085212	0.29546	263030	158490	478630
254.428	0.702496	254	74	-0.27302	-6.0958	NaN	NaN	NaN	NaN	NaN	NaN
254.847	0.677758	930	83	-0.13414	-5.9497	NaN	NaN	NaN	NaN	NaN	NaN
255.04	0.666386	1276	42	-0.20429	-6.18	0.67686	0.38949	1.1763	251190	158490	436520
256.527	0.578706	1306	76	-0.7489	-6.4	0.31659	0.18218	0.58952	251190	158490	416870
257.391	0.527735	1631	59	0.62271	-5.1532	NaN	NaN	NaN	NaN	NaN	NaN
260.088	0.368643	1681	2	-0.40942	-6.2393	NaN	NaN	NaN	NaN	NaN	NaN
261.925	0.260322	1742	2	0.10401	-5.699	NaN	NaN	NaN	NaN	NaN	NaN
263.459	0.169853	1652	69	0.67418	-5.0991	NaN	NaN	NaN	NaN	NaN	NaN
265.562	0.0458403	1347	44	-0.83292	-6.9	0.056299	0.032397	0.11233	251190	151360	436520
266.35	0.990265	1043	76	-0.6373	-6.64	0.1382	0.091306	0.22413	416870	263030	954990
270.878	0.437292	1627	98	-0.20712	-6.0265	NaN	NaN	NaN	NaN	NaN	NaN
273.461	0.00650508	274	73	0.51506	-5.2665	NaN	NaN	NaN	NaN	NaN	NaN
273.47	0.00509315	1255	81	-0.78024	-6.42	0.29546	0.17002	0.63168	239880	138040	436520
276.235	0.0350981	803	26	-0.47917	-6.3127	NaN	NaN	NaN	NaN	NaN	NaN
276.24	0.0331497	1741	73	-0.15196	-5.9684	NaN	NaN	NaN	NaN	NaN	NaN
276.251	0.0293164	1491	76	-0.38423	-5.96	1.4471	0.77714	3.5522	173780	91201	302000
276.338	0.998348	294	72	0.9153	-4.8453	NaN	NaN	NaN	NaN	NaN	NaN
276.348	0.994642	1237	77	-0.55601	-6.18	0.67686	0.41735	1.2604	208930	131830	331130
278.82	0.0226523	858	82	0.24079	-5.5551	NaN	NaN	NaN	NaN	NaN	NaN
278.865	0.00469338	1530	14	0.4506	-4.94	49.034	16.237	275.74	30200	12589	54954
283.735	0.481772	1685	93	-0.5165	-6.352	NaN	NaN	NaN	NaN	NaN	NaN
284.052	0.403605	809	26	-0.5945	-6.4341	NaN	NaN	NaN	NaN	NaN	NaN
288.293	0.0351714	1401	26	-0.66741	-6.5108	NaN	NaN	NaN	NaN	NaN	NaN
288.33	0.02168	553	31	-0.10597	-6.08	0.95609	0.58952	1.9077	190550	114820	302000
291.701	0.357681	1355	18	-0.42513	-6.2559	NaN	NaN	NaN	NaN	NaN	NaN
292.497	0.203523	1449	14	-0.52008	-6.16	0.72527	0.33923	2.5148	104710	50119	165960
293.327	0.042633	281	91	-0.27808	-6.1011	NaN	NaN	NaN	NaN	NaN	NaN
297.561	0.41548	1750	89	0.74651	-5.0229	NaN	NaN	NaN	NaN	NaN	NaN
298.074	0.937958	801	24	-0.58379	-6.4228	NaN	NaN	NaN	NaN	NaN	NaN
300.8	0.00897638	929	83	0.049084	-5.7568	NaN	NaN	NaN	NaN	NaN	NaN
300.834	0.998065	553	29	-0.13948	-6.16	0.72527	0.41735	1.6615	208930	120230	346740
300.944	0.971443	305	63	-0.25706	-6.079	NaN	NaN	NaN	NaN	NaN	NaN
302.79	0.523966	929	83	0.063287	-5.7419	NaN	NaN	NaN	NaN	NaN	NaN
304.67	0.0681018	1670	88	-0.49662	-6.3311	NaN	NaN	NaN	NaN	NaN	NaN
304.894	0.013794	885	84	0.13904	-5.6622	NaN	NaN	NaN	NaN	NaN	NaN
304.925	0.00627071	1168	80	-0.48454	-6.3184	NaN	NaN	NaN	NaN	NaN	NaN
304.947	0.000988239	1704	73	0.24735	-5.5482	NaN	NaN	NaN	NaN	NaN	NaN
307.216	0.00160401	931	83	0.071122	-5.7337	NaN	NaN	NaN	NaN	NaN	NaN
309.467	0.00557865	804	85	-0.48234	-6.32	0.41735	0.24016	0.83272	190550	120230	316230
311.506	0.0364113	1428	21	-0.62664	-6.5	0.22413	0.12897	0.47918	199530	120230	346740
311.606	0.992278	1517	13	-0.48083	-6.3145	NaN	NaN	NaN	NaN	NaN	NaN
311.721	0.955469	1366	67	-0.63548	-6.68	0.12036	0.091306	0.18218	398110	275420	660690
314.612	0.0235647	635	87	-0.23164	-6.04	1.0977	0.67686	1.9077	165960	114820	239880
314.659	0.00858378	304	51	-0.23055	-6.0511	NaN	NaN	NaN	NaN	NaN	NaN
314.696	0.990458	1513	75	-0.5678	-6.48	0.24016	0.10483	1.7803	165960	50119	331130
315.31	0.440013	1712	91	0.27912	-5.5148	NaN	NaN	NaN	NaN	NaN	NaN
321.811	0.000459063	1432	98	0.28779	-5.5057	NaN	NaN	NaN	NaN	NaN	NaN
325.052	0.00749911	1071	51	-0.078623	-6	1.2604	0.72527	2.5148	218780	131830	363080
325.072	0.000918969	1112	50	-0.8349	-6.94	0.049034	0.028216	0.11233	302000	165960	602560
325.423	0.846795	1713	89	0.25546	-5.5397	NaN	NaN	NaN	NaN	NaN	NaN
326.48	0.382241	1078	40	-0.83315	-6.6852	NaN	NaN	NaN	NaN	NaN	NaN
327.373	0.993239	904	89	-0.39056	-6.2195	NaN	NaN	NaN	NaN	NaN	NaN
327.391	0.987866	1637	36	-0.49984	-6.3345	NaN	NaN	NaN	NaN	NaN	NaN
327.577	0.932441	1708	8	-0.30018	-6.1244	NaN	NaN	NaN	NaN	NaN	NaN
330.67	0.0128797	566	73	-0.42659	-6.2574	NaN	NaN	NaN	NaN	NaN	NaN
330.687	0.00784245	1237	51	-0.33515	-6.12	0.83272	0.47918	1.9077	208930	120230	346740
330.704	0.00286397	930	85	0.074346	-5.7303	NaN	NaN	NaN	NaN	NaN	NaN
330.707	0.00184147	1653	63	-0.54488	-6.3819	NaN	NaN	NaN	NaN	NaN	NaN
330.72	0.996558	292	69	0.7907	-4.9764	NaN	NaN	NaN	NaN	NaN	NaN
332.747	0.993184	352	52	-0.22189	-6.042	NaN	NaN	NaN	NaN	NaN	NaN
335.905	0.0200104	617	88	0.030177	-5.7767	NaN	NaN	NaN	NaN	NaN	NaN
335.955	0.0047635	1193	18	-0.5112	-6.22	0.58952	0.29546	1.4471	158490	87096	251190
335.964	0.00194887	1635	11	0.10851	-5.6943	NaN	NaN	NaN	NaN	NaN	NaN
336.085	0.964579	1473	86	0.077172	-5.7273	NaN	NaN	NaN	NaN	NaN	NaN
336.089	0.963432	414	73	-0.27101	-6.0937	NaN	NaN	NaN	NaN	NaN	NaN
339.28	0.926668	1692	78	0.17946	-5.6197	NaN	NaN	NaN	NaN	NaN	NaN
339.381	0.817859	1441	24	-0.59422	-6.4338	NaN	NaN	NaN	NaN	NaN	NaN
344.55	0.00358571	829	89	-0.10754	-5.9217	NaN	NaN	NaN	NaN	NaN	NaN
344.575	0.998618	896	75	-0.053186	-6.04	1.0977	0.63168	2.3469	158490	95499	239880
344.579	0.997967	439	72	-0.31686	-6.1419	NaN	NaN	NaN	NaN	NaN	NaN
344.614	0.992876	884	86	-0.27087	-6.3	0.4472	0.27574	0.89228	239880	144540	380190
344.738	0.974565	639	86	-0.10359	-5.76	2.8874	1.6615	5.761	109650	72444	151360
344.751	0.972763	904	91	-0.54334	-6.3803	NaN	NaN	NaN	NaN	NaN	NaN
351.348	0.0012432	1414	28	-0.074589	-5.887	NaN	NaN	NaN	NaN	NaN	NaN
351.362	0.996999	1333	70	0.22271	-5.5741	NaN	NaN	NaN	NaN	NaN	NaN
351.382	0.984252	759	28	-0.34926	-6.12	0.83272	0.41735	2.3469	165960	87096	302000
351.447	0.94405	504	78	-0.087912	-5.74	3.0939	1.3505	10.012	109650	52481	199530
352.883	0.0532686	1672	31	-0.27652	-6.0995	NaN	NaN	NaN	NaN	NaN	NaN
355.286	0.968278	1173	83	-0.61099	-6.4514	NaN	NaN	NaN	NaN	NaN	NaN
355.315	0.946915	1717	13	-0.22621	-6.0465	NaN	NaN	NaN	NaN	NaN	NaN
356.627	0.985539	1087	50	-0.79756	-6.6478	NaN	NaN	NaN	NaN	NaN	NaN
358.981	0.0299246	845	89	-0.52203	-6.22	0.58952	0.31659	1.2604	199530	120230	363080
359.068	0.995064	619	90	-0.43868	-6.2701	NaN	NaN	NaN	NaN	NaN	NaN
365.149	0.00573357	1400	26	-0.33888	-6.1651	NaN	NaN	NaN	NaN	NaN	NaN
367.991	0.0151057	1517	70	0.26203	-5.18	21.404	6.6145	148.08	36308	13183	69183
368.028	0.00205856	1321	38	-0.10283	-6.02	1.1763	0.67686	2.5148	275420	144540	575440
368.04	0.99666	1084	88	0.049721	-5.7562	NaN	NaN	NaN	NaN	NaN	NaN
368.086	0.972287	804	81	-0.4162	-6.18	0.67686	0.38949	1.3505	173780	109650	275420
368.341	0.837429	1684	56	-0.50641	-6.3414	NaN	NaN	NaN	NaN	NaN	NaN
369.809	0.0591956	417	74	-0.29845	-6.1226	NaN	NaN	NaN	NaN	NaN	NaN
369.815	0.0560643	330	53	-0.27086	-6.0935	NaN	NaN	NaN	NaN	NaN	NaN
369.838	0.0435489	618	97	-0.14639	-5.9625	NaN	NaN	NaN	NaN	NaN	NaN
369.873	0.0251883	1074	52	-0.50391	-6.44	0.27574	0.17002	0.55017	331130	190550	724440
369.882	0.0204302	1583	68	-0.12698	-5.9421	NaN	NaN	NaN	NaN	NaN	NaN
369.899	0.0111552	1676	98	-0.25108	-6.0727	NaN	NaN	NaN	NaN	NaN	NaN
369.906	0.00765845	1721	15	-0.3263	-6.1519	NaN	NaN	NaN	NaN	NaN	NaN
369.958	0.98946	1278	44	-0.89598	-6.7513	NaN	NaN	NaN	NaN	NaN	NaN
370.433	0.85744	1667	3	-0.30058	-6.1248	NaN	NaN	NaN	NaN	NaN	NaN
373.498	0.00419324	1423	81	-0.67916	-6.44	0.27574	0.15867	0.58952	229090	131830	380190
373.505	0.00210572	1308	34	0.16592	-5.62	4.6827	2.6946	9.3433	173780	114820	275420
373.523	0.992074	930	84	0.17961	-5.6195	NaN	NaN	NaN	NaN	NaN	NaN
373.567	0.959304	1370	71	0.15789	-5.9	1.7803	1.2604	2.6946	208930	151360	275420
373.935	0.685458	1722	98	-0.49685	-6.3313	NaN	NaN	NaN	NaN	NaN	NaN
374.861	0.998577	1085	89	0.13206	-5.6695	NaN	NaN	NaN	NaN	NaN	NaN
374.879	0.993665	1508	8	-0.48967	-6.3238	NaN	NaN	NaN	NaN	NaN	NaN
374.943	0.975537	800	17	-0.57461	-6.94	0.049034	0.028216	0.097836	263030	151360	436520
378.375	0.0131274	348	74	-0.2959	-6.1199	NaN	NaN	NaN	NaN	NaN	NaN
378.399	0.00643737	849	85	-0.15164	-5.72	3.3151	1.5506	9.3433	144540	72444	251190
378.43	0.996941	1725	29	0.36323	-5.4263	NaN	NaN	NaN	NaN	NaN	NaN
378.47	0.9824	262	72	0.75206	-5.0171	NaN	NaN	NaN	NaN	NaN	NaN
378.49	0.974969	1235	42	-0.64345	-6.4856	NaN	NaN	NaN	NaN	NaN	NaN
378.53	0.960324	1306	35	0.11984	-5.68	3.8063	2.3469	7.0876	190550	120230	288400
381.098	0.0132398	885	89	-0.32856	-6.34	0.38949	0.22413	0.83272	251190	138040	457090
381.122	0.00441873	569	74	-0.26458	-6.12	0.83272	0.3635	3.8063	151360	60256	302000
381.156	0.988552	1218	20	-0.49855	-6.3331	NaN	NaN	NaN	NaN	NaN	NaN
381.16	0.986001	430	72	-0.23817	-6.0591	NaN	NaN	NaN	NaN	NaN	NaN
381.178	0.976798	1756	78	-0.48554	-6.3194	NaN	NaN	NaN	NaN	NaN	NaN
381.244	0.941712	1733	71	0.39995	-5.3876	NaN	NaN	NaN	NaN	NaN	NaN
381.311	0.90625	1525	9	-0.59118	-6.4306	NaN	NaN	NaN	NaN	NaN	NaN
382.761	0.137577	658	73	-0.21979	-6.36	0.3635	0.20917	0.77714	288400	151360	630960
382.825	0.103847	1477	72	0.15915	-5.641	NaN	NaN	NaN	NaN	NaN	NaN
382.875	0.0773144	1717	42	-0.087677	-5.9008	NaN	NaN	NaN	NaN	NaN	NaN
382.966	0.0290476	1695	43	-0.22599	-6.0463	NaN	NaN	NaN	NaN	NaN	NaN
386.397	0.0135415	818	81	-0.57726	-6.54	0.19521	0.091306	0.63168	208930	95499	436520
386.437	0.00198726	1307	36	0.11631	-5.68	3.8063	2.3469	7.0876	181970	120230	275420
386.44	0.00099529	1380	73	-0.60789	-6.48	0.24016	0.14808	0.4472	346740	199530	691830
386.46	0.989374	814	85	-0.36278	-6.26	0.51345	0.33923	0.89228	251190	165960	398110
386.465	0.986179	1692	77	-0.45913	-6.2916	NaN	NaN	NaN	NaN	NaN	NaN
386.553	0.929819	1756	92	-0.46366	-6.2964	NaN	NaN	NaN	NaN	NaN	NaN
388.129	0.945513	1723	36	0.24223	-5.5536	NaN	NaN	NaN	NaN	NaN	NaN
388.389	0.835487	1668	98	-0.28754	-6.1111	NaN	NaN	NaN	NaN	NaN	NaN
390.327	0.0163104	1427	26	-0.76011	-6.6084	NaN	NaN	NaN	NaN	NaN	NaN
390.353	0.00498402	1304	17	-0.29304	-6.1169	NaN	NaN	NaN	NaN	NaN	NaN
390.36	0.00223083	646	91	-0.46521	-6.298	NaN	NaN	NaN	NaN	NaN	NaN
390.371	0.997698	654	92	0.12399	-5.46	8.1377	2.6946	363.5	66069	10000	125890
390.399	0.985645	929	85	0.15119	-5.6494	NaN	NaN	NaN	NaN	NaN	NaN
390.465	0.95724	1652	15	-0.23466	-6.0554	NaN	NaN	NaN	NaN	NaN	NaN
392.699	0.996233	1111	50	-0.60819	-6.58	0.17002	0.097836	0.31659	316230	190550	691830
392.712	0.992408	293	39	-0.24998	-6.0715	NaN	NaN	NaN	NaN	NaN	NaN
392.785	0.97075	1495	28	-0.64825	-6.52	0.20917	0.11233	0.51345	239880	125890	478630
396.031	0.00664384	1238	52	-0.037283	-5.74	3.0939	1.6615	8.7197	138040	75858	218780
396.038	0.00477289	1361	77	0.35295	-5.4371	NaN	NaN	NaN	NaN	NaN	NaN
396.048	0.0016869	1304	74	-0.18243	-5.66	4.0785	2.1903	9.3433	138040	79433	218780
396.05	0.0010201	1398	31	-0.29182	-6.1156	NaN	NaN	NaN	NaN	NaN	NaN
396.061	0.997821	1401	30	-0.24297	-6.0642	NaN	NaN	NaN	NaN	NaN	NaN
396.071	0.994621	1700	80	-0.24359	-6.0648	NaN	NaN	NaN	NaN	NaN	NaN
396.119	0.979603	658	77	-0.37188	-6.1998	NaN	NaN	NaN	NaN	NaN	NaN
399.197	0.0120932	413	76	-0.20904	-6.0285	NaN	NaN	NaN	NaN	NaN	NaN
399.214	0.00674866	1438	77	0.60442	-5.08	30.234	8.7197	513.45	39811	10000	79433
399.228	0.00218547	277	60	0.8783	-4.8843	NaN	NaN	NaN	NaN	NaN	NaN
399.244	0.995139	377	59	-0.21988	-6.0399	NaN	NaN	NaN	NaN	NaN	NaN
400.982	0.979658	1214	77	-0.14383	-5.92	1.6615	0.95609	3.3151	208930	125890	346740
404.142	0.005258	1489	76	0.42899	-5.3571	NaN	NaN	NaN	NaN	NaN	NaN
404.149	0.00311592	885	88	-0.56917	-6.5	0.22413	0.12036	0.55017	208930	114820	380190
404.168	0.967246	803	30	-0.34884	-6.36	0.3635	0.20917	0.83272	229090	125890	398110
404.199	0.848905	1331	79	0.10201	-5.7012	NaN	NaN	NaN	NaN	NaN	NaN
404.252	0.645449	1652	10	-0.022165	-5.8318	NaN	NaN	NaN	NaN	NaN	NaN
404.437	0.995979	278	44	0.19232	-5.6061	NaN	NaN	NaN	NaN	NaN	NaN
408.434	0.00971532	346	45	-0.23407	-6.0548	NaN	NaN	NaN	NaN	NaN	NaN
408.455	0.00445711	290	45	0.05633	-5.7492	NaN	NaN	NaN	NaN	NaN	NaN
408.461	0.00300434	1176	41	-0.63779	-6.4796	NaN	NaN	NaN	NaN	NaN	NaN
408.467	0.00160462	801	87	0.25403	-5.5412	NaN	NaN	NaN	NaN	NaN	NaN
408.47	0.000791435	620	89	0.17851	-5.6207	NaN	NaN	NaN	NaN	NaN	NaN
408.538	0.966561	1216	75	0.11067	-5.54	6.1731	2.8874	19.976	109650	54954	181970
408.573	0.948165	1752	19	-0.48928	-6.3234	NaN	NaN	NaN	NaN	NaN	NaN
410.444	0.98543	1334	75	-0.57264	-6.26	0.51345	0.29546	0.95609	316230	181970	660690
413.555	0.00467345	1313	78	0.077056	-5.7274	NaN	NaN	NaN	NaN	NaN	NaN
413.561	0.00270675	855	89	0.2657	-5.5289	NaN	NaN	NaN	NaN	NaN	NaN
413.567	0.000864775	435	72	-0.10555	-6	1.2604	0.67686	2.8874	190550	109650	331130
413.588	0.991696	834	85	0.44661	-5.3385	NaN	NaN	NaN	NaN	NaN	NaN
413.598	0.987052	1179	39	0.050637	-5.7552	NaN	NaN	NaN	NaN	NaN	NaN
413.876	0.860312	1442	81	-0.76847	-6.6172	NaN	NaN	NaN	NaN	NaN	NaN
414.242	0.693042	1267	14	-0.86708	-6.26	0.51345	0.25734	1.9077	125890	60256	199530
415.49	0.124	1722	12	1.2133	-4.5318	NaN	NaN	NaN	NaN	NaN	NaN
415.504	0.117371	1705	24	0.015633	-5.792	NaN	NaN	NaN	NaN	NaN	NaN
415.768	0.998216	569	90	-0.1164	-5.76	2.8874	1.2604	24.575	87096	27542	144540
415.785	0.99376	420	72	-0.3598	-6.1871	NaN	NaN	NaN	NaN	NaN	NaN
419.451	0.00665246	283	65	0.96593	-4.7921	NaN	NaN	NaN	NaN	NaN	NaN
419.457	0.00504976	1234	36	-0.6091	-6.28	0.47918	0.25734	1.1763	208930	114820	363080
419.459	0.00440004	1410	80	-0.67472	-6.5185	NaN	NaN	NaN	NaN	NaN	NaN
419.464	0.00305934	1449	76	0.71991	-5.0509	NaN	NaN	NaN	NaN	NaN	NaN
419.469	0.00195288	1637	12	0.33075	-5.4605	NaN	NaN	NaN	NaN	NaN	NaN
419.497	0.990331	1394	13	-0.79907	-6.6494	NaN	NaN	NaN	NaN	NaN	NaN
419.638	0.926916	804	87	-0.56193	-6.46	0.25734	0.14808	0.51345	229090	138040	380190
420.011	0.758277	1583	24	-0.30975	-6.1345	NaN	NaN	NaN	NaN	NaN	NaN
421.301	0.176148	1556	65	-0.52261	-6.3584	NaN	NaN	NaN	NaN	NaN	NaN
421.534	0.0711699	310	23	-0.147	-5.9632	NaN	NaN	NaN	NaN	NaN	NaN
421.707	0.994944	1718	57	-0.021155	-5.8308	NaN	NaN	NaN	NaN	NaN	NaN
421.732	0.986154	1710	45	-0.098401	-5.912	NaN	NaN	NaN	NaN	NaN	NaN
421.84	0.949519	1373	88	-0.81399	-6.6651	NaN	NaN	NaN	NaN	NaN	NaN
424.622	0.0066282	1419	75	-0.64591	-6.4882	NaN	NaN	NaN	NaN	NaN	NaN
424.645	0.998464	1490	88	0.4371	-5.3485	NaN	NaN	NaN	NaN	NaN	NaN
424.699	0.978633	908	86	-0.46237	-6.2951	NaN	NaN	NaN	NaN	NaN	NaN
425.327	0.747802	1744	98	-0.49144	-6.3256	NaN	NaN	NaN	NaN	NaN	NaN
427.35	0.00379568	1525	12	0.49194	-5.2908	NaN	NaN	NaN	NaN	NaN	NaN
427.443	0.955295	1606	53	-0.46155	-6.2942	NaN	NaN	NaN	NaN	NaN	NaN
427.549	0.897699	1306	78	-0.48948	-6.14	0.77714	0.47918	1.5506	229090	138040	346740
427.774	0.77563	640	88	-0.45787	-6.2903	NaN	NaN	NaN	NaN	NaN	NaN
428.149	0.572922	1399	25	-0.63448	-6.4762	NaN	NaN	NaN	NaN	NaN	NaN
429.226	0.971318	1394	77	-0.1802	-6.06	1.0245	0.63168	2.0441	251190	151360	380190
429.229	0.967162	321	78	0.12879	-5.673	NaN	NaN	NaN	NaN	NaN	NaN
437.35	0.00199482	259	68	1.1516	-4.5966	NaN	NaN	NaN	NaN	NaN	NaN
437.358	0.000975827	1414	76	0.055494	-5.7501	NaN	NaN	NaN	NaN	NaN	NaN
437.372	0.989716	1376	82	0.19372	-5.6046	NaN	NaN	NaN	NaN	NaN	NaN
437.427	0.907448	620	87	0.04571	-5.7604	NaN	NaN	NaN	NaN	NaN	NaN
437.503	0.791956	1499	15	-0.71276	-6.5585	NaN	NaN	NaN	NaN	NaN	NaN
437.536	0.743203	254	41	-0.41257	-6.2427	NaN	NaN	NaN	NaN	NaN	NaN
437.645	0.578618	433	72	-0.28253	-6.24	0.55017	0.33923	1.0245	275420	165960	478630
437.655	0.564486	265	77	0.57045	-5.2082	NaN	NaN	NaN	NaN	NaN	NaN
437.785	0.368347	1416	76	-0.14523	-5.9613	NaN	NaN	NaN	NaN	NaN	NaN
441.27	0.0119516	321	39	0.22382	-5.573	NaN	NaN	NaN	NaN	NaN	NaN
441.282	0.00824644	799	87	-0.6958	-6.42	0.29546	0.17002	0.55017	218780	138040	346740
441.293	0.00493678	1420	28	-0.40637	-5.84	2.1903	0.83272	17.398	100000	31623	190550
441.299	0.00328511	1462	25	0.099685	-5.12	26.333	10.012	104.83	52481	25119	91201
441.302	0.00217001	1514	72	-0.56568	-6.4038	NaN	NaN	NaN	NaN	NaN	NaN
441.306	0.000882158	652	86	0.20373	-5.54	6.1731	3.8063	13.198	91201	60256	125890
441.325	0.995248	830	86	-0.036594	-5.847	NaN	NaN	NaN	NaN	NaN	NaN
441.393	0.974142	1433	12	-0.13538	-5.24	17.398	5.761	389.49	47863	10000	91201
441.462	0.953206	1510	71	-0.14303	-5.54	6.1731	1.6615	158.67	52481	10000	109650
444.531	0.0095358	571	79	-0.40282	-6	1.2604	0.63168	4.3702	109650	54954	181970
444.553	0.00276255	1490	25	-0.47541	-6.18	0.67686	0.33923	2.0441	190550	87096	346740
444.609	0.988418	1109	48	-0.17111	-6.2	0.63168	0.3635	1.1763	275420	165960	501190
444.669	0.97338	1701	20	-0.49493	-6.3293	NaN	NaN	NaN	NaN	NaN	NaN
448.549	0.00555106	389	55	0.17661	-5.66	4.0785	1.2604	209.17	75858	10000	165960
448.559	0.00305756	1490	14	0.042541	-5	39.857	11.495	295.46	34674	12589	69183
448.564	0.00162781	829	88	0.19118	-5.6073	NaN	NaN	NaN	NaN	NaN	NaN
448.569	0.000511165	1239	51	-0.11634	-5.92	1.6615	0.89228	3.3151	208930	125890	346740
448.578	0.994648	931	86	-0.2898	-6.1135	NaN	NaN	NaN	NaN	NaN	NaN
448.746	0.862209	1701	86	-0.40844	-6.2383	NaN	NaN	NaN	NaN	NaN	NaN
448.805	0.81609	859	83	-0.32656	-6.1521	NaN	NaN	NaN	NaN	NaN	NaN
448.998	0.664044	1718	37	0.12301	-5.6791	NaN	NaN	NaN	NaN	NaN	NaN
449.028	0.640625	1492	17	-0.74361	-6.591	NaN	NaN	NaN	NaN	NaN	NaN
449.665	0.140254	279	73	0.78509	-4.9824	NaN	NaN	NaN	NaN	NaN	NaN
449.821	0.0176553	1551	13	-0.29201	-5.18	21.404	1.5506	85.212	17378	10000	69183
449.849	0.998462	262	16	0.43919	-5.3463	NaN	NaN	NaN	NaN	NaN	NaN
449.867	0.993838	1377	77	-0.8171	-6.74	0.097836	0.045761	0.31659	302000	131830	1000000
449.874	0.991875	1668	98	-0.073298	-5.8856	NaN	NaN	NaN	NaN	NaN	NaN
449.911	0.9822	973	87	0.052673	-5.82	2.3469	1.2604	5.0176	158490	95499	263030
453.643	0.00710434	434	70	-0.48751	-6.28	0.47918	0.19521	3.5522	131830	39811	251190
453.646	0.00644963	661	77	-0.67354	-6.5173	NaN	NaN	NaN	NaN	NaN	NaN
453.649	0.00560999	1225	54	-0.91798	-6.7	0.11233	0.052541	0.41735	229090	95499	501190
453.651	0.00500815	637	91	-0.095116	-5.78	2.6946	1.6615	5.0176	125890	87096	181970
453.655	0.00394047	661	82	-0.63254	-6.4741	NaN	NaN	NaN	NaN	NaN	NaN
453.659	0.00283724	970	85	0.18513	-5.6137	NaN	NaN	NaN	NaN	NaN	NaN
453.664	0.00172155	1609	87	-0.0040827	-5.8128	NaN	NaN	NaN	NaN	NaN	NaN
453.666	0.00111472	1041	51	-0.59577	-6.44	0.27574	0.15867	0.51345	229090	144540	398110
453.668	0.00053486	1353	71	0.5331	-5.2475	NaN	NaN	NaN	NaN	NaN	NaN
453.677	0.99849	826	83	0.17544	-5.6239	NaN	NaN	NaN	NaN	NaN	NaN
453.693	0.994812	1682	20	-0.2871	-6.1106	NaN	NaN	NaN	NaN	NaN	NaN
453.718	0.98921	1717	13	-0.51978	-6.3555	NaN	NaN	NaN	NaN	NaN	NaN
453.736	0.985293	1306	79	-0.37592	-6	1.2604	0.72527	2.5148	208930	131830	331130
453.749	0.982329	1333	78	-0.01179	-5.8209	NaN	NaN	NaN	NaN	NaN	NaN
458.099	0.00523497	795	87	-0.3933	-6.16	0.72527	0.47918	1.1763	199530	144540	288400
458.107	0.0034022	1427	8	0.049338	-5.22	18.642	7.0876	479.18	52481	10000	95499
458.114	0.00183677	1041	54	-0.63699	-6.46	0.25734	0.14808	0.55017	218780	125890	363080
458.12	0.000527356	1233	36	-0.92543	-6.7	0.11233	0.052541	0.55017	218780	83176	436520
461.453	0.0103165	800	85	0.53843	-5.2419	NaN	NaN	NaN	NaN	NaN	NaN
461.465	0.0066544	645	87	-0.40921	-6.1	0.89228	0.47918	2.1903	144540	83176	218780
461.473	0.00429684	1164	43	-0.48575	-6.3197	NaN	NaN	NaN	NaN	NaN	NaN
461.48	0.00213997	1430	11	-0.094698	-5.26	16.237	5.761	389.49	52481	10000	95499
461.485	0.000898403	830	82	-0.14161	-5.84	2.1903	1.2604	4.3702	199530	120230	331130
461.533	0.987749	1624	72	-0.34602	-6.1726	NaN	NaN	NaN	NaN	NaN	NaN
465.192	0.00735629	616	91	-0.17665	-5.9944	NaN	NaN	NaN	NaN	NaN	NaN
465.198	0.0057238	432	69	-0.11017	-5.88	1.9077	0.95609	4.6827	158490	87096	263030
465.206	0.00375647	1510	15	-0.68116	-6.5253	NaN	NaN	NaN	NaN	NaN	NaN
465.209	0.00295246	1108	50	-0.2756	-6.26	0.51345	0.31659	1.0245	275420	165960	478630
465.216	0.000927034	1422	4	-0.091958	-5.26	16.237	6.6145	275.74	52481	12023	87096
465.249	0.991783	1509	10	-0.39075	-5.86	2.0441	0.58952	91.306	66069	10000	144540
465.258	0.989157	1751	92	0.4035	-5.3839	NaN	NaN	NaN	NaN	NaN	NaN
465.275	0.984498	1468	45	-0.71487	-6.76	0.091306	0.056299	0.17002	316230	181970	575440
465.287	0.980954	1722	98	-0.49975	-6.3344	NaN	NaN	NaN	NaN	NaN	NaN
465.377	0.955647	1320	34	0.24741	-5.62	4.6827	2.0441	15.153	131830	66069	239880
468.749	0.00598727	862	83	0.729	-5.52	6.6145	2.6946	34.714	87096	34674	158490
468.758	0.00344214	330	64	0.63163	-5.1438	NaN	NaN	NaN	NaN	NaN	NaN
468.763	0.00184633	1428	10	-0.11613	-5.3	14.142	5.3765	389.49	54954	10000	100000
468.767	0.000706324	799	18	-0.14885	-5.54	6.1731	1.9077	209.17	60256	10000	120230
468.843	0.979132	1518	22	0.48432	-5.2989	NaN	NaN	NaN	NaN	NaN	NaN
472.27	0.00559714	303	17	-0.38382	-6.2124	NaN	NaN	NaN	NaN	NaN	NaN
472.276	0.00411537	798	17	-0.092169	-5.52	6.6145	2.3469	240.16	63096	10000	120230
472.281	0.00255316	1470	43	-0.56103	-6.34	0.38949	0.17002	1.7803	199530	72444	436520
472.315	0.990067	332	23	0.092899	-5.7107	NaN	NaN	NaN	NaN	NaN	NaN
472.403	0.955266	1627	30	-0.60756	-6.4478	NaN	NaN	NaN	NaN	NaN	NaN
474.795	0.00433274	1332	76	0.24622	-5.5494	NaN	NaN	NaN	NaN	NaN	NaN
477.391	0.0133513	832	84	0.64303	-5.1318	NaN	NaN	NaN	NaN	NaN	NaN
477.407	0.00744567	1370	82	-0.80129	-6.9	0.056299	0.037196	0.085212	346740	239880	575440
477.506	0.983088	305	69	0.94274	-4.8165	NaN	NaN	NaN	NaN	NaN	NaN
482.101	0.00499077	346	6	-0.36153	-6.1889	NaN	NaN	NaN	NaN	NaN	NaN
482.104	0.00427546	623	91	0.09004	-5.84	2.1903	1.4471	3.8063	114820	83176	151360
482.109	0.00336263	574	88	-0.1904	-5.58	5.3765	2.5148	16.237	72444	38019	114820
482.113	0.00250472	1304	72	0.40392	-5.3835	NaN	NaN	NaN	NaN	NaN	NaN
482.12	0.000936292	1258	79	-0.74604	-6.3	0.4472	0.25734	0.83272	229090	144540	398110
482.154	0.99191	1224	55	-0.46809	-6.22	0.58952	0.33923	1.2604	239880	138040	416870
482.169	0.987892	541	70	-0.57669	-6.86	0.06464	0.042707	0.10483	288400	199530	478630
485.76	0.00457098	277	61	0.35396	-5.436	NaN	NaN	NaN	NaN	NaN	NaN
485.766	0.00299211	428	79	-0.52963	-6.3658	NaN	NaN	NaN	NaN	NaN	NaN
485.768	0.00234585	1464	46	-0.3642	-5.96	1.4471	0.67686	6.1731	114820	50119	190550
485.804	0.9807	855	82	-0.20216	-5.84	2.1903	1.0977	5.761	151360	79433	251190
485.844	0.952333	1312	77	-0.30053	-6.08	0.95609	0.63168	1.6615	288400	173780	478630
492.414	0.00455219	1066	55	-0.68828	-6.5328	NaN	NaN	NaN	NaN	NaN	NaN
492.425	0.00237896	294	77	1.076	-4.6763	NaN	NaN	NaN	NaN	NaN	NaN
492.429	0.00160849	893	86	0.27385	-5.5203	NaN	NaN	NaN	NaN	NaN	NaN
492.434	0.000724872	1302	73	-0.11244	-5.9268	NaN	NaN	NaN	NaN	NaN	NaN
498.074	0.00745023	973	89	-0.29672	-6.28	0.47918	0.29546	0.95609	275420	158490	478630
498.101	0.00212474	1307	36	-0.48385	-6.22	0.58952	0.31659	1.2604	199530	120230	331130
498.121	0.996982	1442	74	0.17393	-5.6255	NaN	NaN	NaN	NaN	NaN	NaN
498.183	0.977337	1699	21	-0.064602	-5.8765	NaN	NaN	NaN	NaN	NaN	NaN
501.273	0.00778148	541	70	-0.40999	-6.2399	NaN	NaN	NaN	NaN	NaN	NaN
501.284	0.00427972	636	90	-0.083596	-5.68	3.8063	2.1903	8.7197	87096	54954	125890
501.288	0.00293616	1222	53	-0.41278	-6.16	0.72527	0.38949	1.6615	218780	125890	380190
501.295	0.000892271	1322	38	-0.13816	-5.92	1.6615	0.83272	4.0785	190550	104710	346740
501.304	0.996684	1469	28	0.0062549	-5.8019	NaN	NaN	NaN	NaN	NaN	NaN
501.322	0.988127	1715	69	0.17874	-5.6204	NaN	NaN	NaN	NaN	NaN	NaN
501.335	0.982076	851	84	0.15471	-5.6457	NaN	NaN	NaN	NaN	NaN	NaN
501.405	0.948002	798	87	0.21089	-5.5866	NaN	NaN	NaN	NaN	NaN	NaN
501.677	0.816768	569	77	-0.46204	-6.42	0.29546	0.14808	0.72527	218780	114820	436520
502.904	0.224152	1716	50	-0.53601	-6.3725	NaN	NaN	NaN	NaN	NaN	NaN
503.306	0.0304025	1243	79	-0.84908	-6.702	NaN	NaN	NaN	NaN	NaN	NaN
503.321	0.0230708	1695	50	-0.29399	-6.1179	NaN	NaN	NaN	NaN	NaN	NaN
503.326	0.0204012	1647	10	0.13697	-5.6644	NaN	NaN	NaN	NaN	NaN	NaN
503.332	0.0178208	1521	73	-0.69803	-6.543	NaN	NaN	NaN	NaN	NaN	NaN
503.344	0.0116414	333	21	0.28144	-5.5123	NaN	NaN	NaN	NaN	NaN	NaN
503.364	0.00222108	622	88	0.33393	-5.34	12.317	5.761	28.216	57544	36308	91201
503.388	0.99163	536	39	-0.44077	-6.18	0.67686	0.41735	1.2604	165960	109650	239880
503.655	0.878265	1640	91	-0.23509	-6.0559	NaN	NaN	NaN	NaN	NaN	NaN
505.67	0.0222845	1172	79	-0.96351	-6.8224	NaN	NaN	NaN	NaN	NaN	NaN
505.704	0.00800217	803	98	0.54615	-5.2338	NaN	NaN	NaN	NaN	NaN	NaN
505.715	0.00343614	1571	71	-0.42977	-6.2607	NaN	NaN	NaN	NaN	NaN	NaN
505.741	0.995176	799	87	0.50352	-5.2786	NaN	NaN	NaN	NaN	NaN	NaN
505.774	0.986002	1523	56	-0.7065	-6.552	NaN	NaN	NaN	NaN	NaN	NaN
505.799	0.979429	1516	15	-0.078954	-5.18	21.404	4.6827	195.21	28840	10000	66069
505.811	0.976007	1408	78	-0.23941	-6.12	0.83272	0.4472	1.9077	199530	114820	380190
505.822	0.972965	1399	19	-0.44077	-6.36	0.3635	0.19521	0.77714	218780	125890	416870
506.48	0.794659	1685	18	-0.20304	-6.0222	NaN	NaN	NaN	NaN	NaN	NaN
509.379	0.00866456	789	11	-0.073702	-5.2	19.976	3.8063	240.16	31623	10000	79433
509.382	0.00791416	254	51	1.1027	-4.6481	NaN	NaN	NaN	NaN	NaN	NaN
509.392	0.00513641	1411	84	-0.55374	-6.16	0.72527	0.38949	1.9077	199530	104710	346740
509.398	0.00350889	1493	51	-0.4021	-6.24	0.55017	0.31659	1.1763	218780	125890	363080
509.407	0.00124795	909	90	0.19836	-5.5998	NaN	NaN	NaN	NaN	NaN	NaN
509.473	0.969955	801	83	0.39322	-5.3947	NaN	NaN	NaN	NaN	NaN	NaN
511.348	0.0505952	543	71	-0.41202	-6.4	0.31659	0.18218	0.67686	199530	114820	316230
511.413	0.0188628	789	12	-0.31712	-5.76	2.8874	1.0977	104.83	63096	10000	109650
511.432	0.00959196	1645	12	-0.17863	-5.9965	NaN	NaN	NaN	NaN	NaN	NaN
511.436	0.00748588	1683	37	-0.072183	-5.8845	NaN	NaN	NaN	NaN	NaN	NaN
515.609	0.0065201	440	68	0.011011	-5.7969	NaN	NaN	NaN	NaN	NaN	NaN
515.62	0.00385637	1398	69	-0.21963	-6.04	1.0977	0.63168	2.0441	218780	138040	363080
515.625	0.00258208	1491	78	0.10039	-5.7029	NaN	NaN	NaN	NaN	NaN	NaN
515.631	0.00112608	1039	74	-0.39425	-6.36	0.3635	0.24016	0.58952	363080	218780	724440
515.647	0.994433	1310	30	0.11685	-5.66	4.0785	2.3469	8.7197	165960	100000	251190
515.65	0.992621	834	89	0.61487	-5.1615	NaN	NaN	NaN	NaN	NaN	NaN
515.668	0.983258	1113	53	-0.82169	-6.68	0.12036	0.060325	0.31659	275420	131830	660690
516.038	0.790484	1331	75	0.053112	-5.7526	NaN	NaN	NaN	NaN	NaN	NaN
517.484	0.0363025	346	48	-0.44335	-6.275	NaN	NaN	NaN	NaN	NaN	NaN
517.494	0.0311328	884	83	-0.32943	-6.3	0.4472	0.25734	0.83272	229090	144540	398110
517.527	0.0141176	329	18	0.2305	-5.5659	NaN	NaN	NaN	NaN	NaN	NaN
521.503	0.00405641	275	80	1.082	-4.6699	NaN	NaN	NaN	NaN	NaN	NaN
521.508	0.00264826	1410	81	-0.64976	-6.4922	NaN	NaN	NaN	NaN	NaN	NaN
521.51	0.00208308	1381	52	-0.78902	-6.6388	NaN	NaN	NaN	NaN	NaN	NaN
521.515	0.00087454	1611	43	0.48419	-5.299	NaN	NaN	NaN	NaN	NaN	NaN
521.524	0.998265	254	86	0.85965	-4.9039	NaN	NaN	NaN	NaN	NaN	NaN
521.53	0.99635	831	81	0.55825	-5.2211	NaN	NaN	NaN	NaN	NaN	NaN
524.558	0.012997	635	91	-0.4914	-6.2	0.63168	0.38949	1.2604	151360	95499	218780
524.571	0.00888026	930	85	0.21375	-5.5836	NaN	NaN	NaN	NaN	NaN	NaN
524.583	0.00481455	1413	77	-0.76616	-6.6147	NaN	NaN	NaN	NaN	NaN	NaN
524.591	0.00252135	1633	90	-0.47566	-6.309	NaN	NaN	NaN	NaN	NaN	NaN
524.629	0.9889	1756	33	-0.48939	-6.3235	NaN	NaN	NaN	NaN	NaN	NaN
527.301	0.00607995	319	58	-0.26478	-6.0871	NaN	NaN	NaN	NaN	NaN	NaN
527.306	0.00433025	1233	54	-0.52549	-6.26	0.51345	0.29546	1.1763	229090	125890	398110
527.324	0.998229	1505	16	0.32924	-5.462	NaN	NaN	NaN	NaN	NaN	NaN
530.875	0.00806111	483	82	-0.43113	-6.46	0.25734	0.1382	0.63168	251190	131830	524810
530.887	0.00464827	836	94	0.91479	-4.8459	NaN	NaN	NaN	NaN	NaN	NaN
530.894	0.00272891	1132	40	0.01363	-5.88	1.9077	1.0245	4.3702	165960	95499	275420
533.311	0.997574	882	88	0.67414	-5.0991	NaN	NaN	NaN	NaN	NaN	NaN
537.167	0.00230122	1337	77	-0.10477	-5.9188	NaN	NaN	NaN	NaN	NaN	NaN
541.286	0.00443328	480	11	0.038892	-5.46	8.1377	4.3702	26.333	66069	34674	95499
541.293	0.00267316	1236	49	0.46767	-5.38	10.728	4.6827	30.234	79433	43652	131830
541.299	0.00125264	895	82	0.12997	-5.9	1.7803	1.0977	3.3151	158490	104710	239880
544.71	0.0063941	1039	76	-0.24983	-6.22	0.58952	0.38949	0.89228	288400	199530	457090
544.714	0.00521376	1228	79	-0.84858	-6.7015	NaN	NaN	NaN	NaN	NaN	NaN
544.717	0.00411873	1173	15	-0.55035	-6.3876	NaN	NaN	NaN	NaN	NaN	NaN
544.728	0.00114911	1618	74	-0.011214	-5.8203	NaN	NaN	NaN	NaN	NaN	NaN
548.621	0.00310044	269	66	1.1627	-4.5849	NaN	NaN	NaN	NaN	NaN	NaN
548.626	0.00175316	304	82	0.22659	-5.5701	NaN	NaN	NaN	NaN	NaN	NaN
548.63	0.000828956	1359	73	0.87422	-5.4	10.012	5.3765	19.976	109650	69183	165960
548.643	0.99734	428	74	0.14631	-5.88	1.9077	1.0977	4.3702	199530	109650	331130
552.279	0.00829832	315	61	-0.2013	-6.0203	NaN	NaN	NaN	NaN	NaN	NaN
552.286	0.00637108	659	76	-0.45352	-6.44	0.27574	0.14808	0.63168	229090	125890	436520
552.288	0.00570469	617	89	-0.41946	-5.82	2.3469	1.0977	6.6145	138040	72444	251190
552.292	0.00466725	331	35	0.11831	-5.684	NaN	NaN	NaN	NaN	NaN	NaN
552.296	0.00361147	1497	81	-0.43252	-5.98	1.3505	0.67686	3.3151	151360	87096	251190
552.299	0.00267775	1594	46	0.092049	-5.7116	NaN	NaN	NaN	NaN	NaN	NaN
552.305	0.00107076	1649	85	0.41322	-5.3737	NaN	NaN	NaN	NaN	NaN	NaN
552.47	0.970308	1520	84	0.37863	-5.4101	NaN	NaN	NaN	NaN	NaN	NaN
557.718	0.00184559	839	86	0.99452	-4.762	NaN	NaN	NaN	NaN	NaN	NaN
557.724	0.000757155	1462	86	0.45843	-5.3261	NaN	NaN	NaN	NaN	NaN	NaN
557.735	0.997418	1085	91	0.39878	-5.3889	NaN	NaN	NaN	NaN	NaN	NaN
558.676	0.65536	1668	8	-0.16771	-5.985	NaN	NaN	NaN	NaN	NaN	NaN
560.468	0.00422357	799	16	-0.055202	-5.1	28.216	4.3702	257.34	27542	10000	75858
564.814	0.00338526	283	86	1.1287	-4.6207	NaN	NaN	NaN	NaN	NaN	NaN
564.817	0.00260921	1086	88	0.35964	-5.43	NaN	NaN	NaN	NaN	NaN	NaN
564.864	0.986554	1526	15	0.62664	-5.1491	NaN	NaN	NaN	NaN	NaN	NaN
564.876	0.981783	923	91	0.22347	-5.5733	NaN	NaN	NaN	NaN	NaN	NaN
564.903	0.97178	1587	50	-0.51756	-6.3531	NaN	NaN	NaN	NaN	NaN	NaN
565.523	0.735924	1721	70	0.24077	-5.5551	NaN	NaN	NaN	NaN	NaN	NaN
567.434	0.00991312	1338	53	-0.13123	-5.98	1.3505	0.77714	2.5148	190550	125890	302000
567.448	0.0049034	1419	29	-0.30686	-5.56	5.761	2.0441	34.714	66069	25119	120230
567.473	0.997127	1418	71	-0.55912	-6.3969	NaN	NaN	NaN	NaN	NaN	NaN
567.863	0.908641	1678	85	0.034709	-5.772	NaN	NaN	NaN	NaN	NaN	NaN
571.859	0.00154999	254	67	1.1584	-4.5895	NaN	NaN	NaN	NaN	NaN	NaN
571.863	0.000605938	884	85	0.84397	-5.34	12.317	3.8063	85.212	63096	21878	125890
571.909	0.9874	1663	45	-0.010399	-5.8194	NaN	NaN	NaN	NaN	NaN	NaN
575.323	0.00466767	614	73	-0.42964	-6.22	0.58952	0.33923	1.0245	218780	144540	363080
575.327	0.00362606	258	97	0.98758	-4.7693	NaN	NaN	NaN	NaN	NaN	NaN
575.331	0.00232248	1429	82	0.68943	-5.44	8.7197	2.6946	316.59	63096	10000	125890
578.958	0.00371914	909	84	0.37628	-5.4125	NaN	NaN	NaN	NaN	NaN	NaN
578.965	0.00194051	1244	56	-0.47425	-6.26	0.51345	0.27574	1.1763	263030	138040	575440
578.968	0.0010913	1519	13	0.43191	-4.84	69.263	19.976	389.49	28840	12023	57544
579.188	0.919997	1674	32	0.011411	-5.7965	NaN	NaN	NaN	NaN	NaN	NaN
579.446	0.824498	1668	36	-0.18771	-6.006	NaN	NaN	NaN	NaN	NaN	NaN
581.654	0.00798301	1399	83	-0.70402	-6.54	0.19521	0.12036	0.33923	239880	158490	398110
581.662	0.00510798	1224	56	-0.37069	-6.08	0.95609	0.47918	2.6946	158490	83176	288400
581.669	0.00222059	1658	25	-0.52044	-6.3562	NaN	NaN	NaN	NaN	NaN	NaN
581.672	0.00117528	380	51	-0.48364	-6.3174	NaN	NaN	NaN	NaN	NaN	NaN
582.625	0.566543	1674	29	0.094198	-5.7094	NaN	NaN	NaN	NaN	NaN	NaN
583.863	0.00171236	542	72	-0.47607	-6.5	0.22413	0.12897	0.47918	218780	125890	363080
587.97	0.00748526	525	73	-0.46103	-6.24	0.55017	0.24016	2.5148	144540	57544	275420
587.98	0.0051413	1082	53	0.10103	-5.76	2.8874	1.3505	7.5945	158490	87096	302000
587.984	0.00402354	1297	68	-0.76417	-6.58	0.17002	0.10483	0.33923	302000	173780	549540
587.992	0.00211405	1518	54	-0.063406	-6.06	1.0245	0.51345	3.0939	138040	69183	229090
587.996	0.00113834	832	86	1.0074	-4.7484	NaN	NaN	NaN	NaN	NaN	NaN
587.999	0.000356321	1448	76	0.72066	-5.0502	NaN	NaN	NaN	NaN	NaN	NaN
588.02	0.994847	1468	48	-0.43198	-6.2	0.63168	0.31659	1.7803	181970	91201	316230
591.627	0.00467193	1306	17	-0.079027	-5.36	11.495	5.3765	39.857	87096	43652	138040
591.629	0.00408225	350	48	-0.16471	-5.9818	NaN	NaN	NaN	NaN	NaN	NaN
591.639	0.00126952	1322	75	-0.12858	-5.64	4.3702	2.3469	10.012	131830	79433	199530
591.651	0.99757	292	86	1.0279	-4.7269	NaN	NaN	NaN	NaN	NaN	NaN
591.705	0.978914	1747	83	0.074184	-5.7304	NaN	NaN	NaN	NaN	NaN	NaN
594.49	0.00922014	277	66	0.99626	-4.7601	NaN	NaN	NaN	NaN	NaN	NaN
594.499	0.00604147	855	87	0.47654	-5.307	NaN	NaN	NaN	NaN	NaN	NaN
594.504	0.00440622	1364	40	-0.42695	-6.38	0.33923	0.22413	0.47918	275420	208930	416870
594.506	0.00372239	1343	77	-0.18212	-5.8	2.5148	1.1763	10.728	120230	52481	208930
594.511	0.00200171	1362	74	-0.078559	-5.96	1.4471	0.95609	2.3469	218780	158490	316230
599.137	0.00322272	254	80	1.1638	-4.5838	NaN	NaN	NaN	NaN	NaN	NaN
599.141	0.00244986	1316	26	0.1862	-5.5	7.0876	3.3151	21.404	109650	57544	181970
599.144	0.00187166	258	98	0.95183	-4.8069	NaN	NaN	NaN	NaN	NaN	NaN
599.147	0.00108304	886	90	0.70205	-5.0697	NaN	NaN	NaN	NaN	NaN	NaN
599.166	0.997226	1461	76	-0.51991	-6.3556	NaN	NaN	NaN	NaN	NaN	NaN
604.017	0.0028411	257	91	1.1526	-4.5957	NaN	NaN	NaN	NaN	NaN	NaN
604.02	0.00222111	880	91	0.87561	-4.8871	NaN	NaN	NaN	NaN	NaN	NaN
604.025	0.00130399	318	59	0.87776	-4.8848	NaN	NaN	NaN	NaN	NaN	NaN
604.027	0.000792796	1407	26	0.55703	-5.2223	NaN	NaN	NaN	NaN	NaN	NaN
604.045	0.996131	1510	61	-0.25948	-6.0815	NaN	NaN	NaN	NaN	NaN	NaN
607.71	0.00168166	854	85	0.88405	-4.8782	NaN	NaN	NaN	NaN	NaN	NaN
607.762	0.98736	885	88	-0.34739	-6.34	0.38949	0.22413	0.67686	239880	158490	416870
608.101	0.894716	920	87	-0.16022	-5.9771	NaN	NaN	NaN	NaN	NaN	NaN
616.401	0.00481646	887	90	0.82088	-4.9447	NaN	NaN	NaN	NaN	NaN	NaN
616.406	0.00375268	1410	83	0.06158	-5.7437	NaN	NaN	NaN	NaN	NaN	NaN
616.412	0.00247973	1223	79	0.43205	-5.3539	NaN	NaN	NaN	NaN	NaN	NaN
616.418	0.000986236	621	96	0.13597	-5.5	7.0876	3.5522	15.153	54954	36308	79433
616.512	0.977321	1687	5	0.18875	-5.6099	NaN	NaN	NaN	NaN	NaN	NaN
620.341	0.00340158	629	90	0.29156	-5.5017	NaN	NaN	NaN	NaN	NaN	NaN
620.351	0.000706636	1655	55	0.23327	-5.563	NaN	NaN	NaN	NaN	NaN	NaN
620.363	0.99788	1422	68	0.02243	-5.7849	NaN	NaN	NaN	NaN	NaN	NaN
620.367	0.997047	1750	64	-0.18876	-6.0071	NaN	NaN	NaN	NaN	NaN	NaN
620.375	0.995251	859	89	0.48181	-5.3015	NaN	NaN	NaN	NaN	NaN	NaN
620.571	0.950829	1700	98	-0.55843	-6.3961	NaN	NaN	NaN	NaN	NaN	NaN
620.688	0.924193	1467	86	-0.19002	-5.44	8.7197	2.6946	182.18	69183	13804	144540
624.761	0.00120353	888	88	0.90764	-4.8534	NaN	NaN	NaN	NaN	NaN	NaN
624.776	0.997072	1629	27	-0.062689	-5.8745	NaN	NaN	NaN	NaN	NaN	NaN
624.782	0.995411	1734	98	-0.45515	-6.2875	NaN	NaN	NaN	NaN	NaN	NaN
628.238	0.00348769	364	30	-0.40347	-6.2331	NaN	NaN	NaN	NaN	NaN	NaN
628.241	0.00273479	347	65	0.72057	-5.0502	NaN	NaN	NaN	NaN	NaN	NaN
628.246	0.0013934	1402	26	0.34936	-5.4409	NaN	NaN	NaN	NaN	NaN	NaN
635.204	0.00129177	276	50	1.1413	-4.6075	NaN	NaN	NaN	NaN	NaN	NaN
635.207	0.000782612	853	86	0.68839	-5.0841	NaN	NaN	NaN	NaN	NaN	NaN
635.211	0.000163546	1520	61	-0.084749	-6.08	0.95609	0.4472	3.0939	138040	66069	239880
635.256	0.991585	1218	16	-0.2608	-6.0829	NaN	NaN	NaN	NaN	NaN	NaN
640.324	0.00111811	255	64	1.1934	-4.5527	NaN	NaN	NaN	NaN	NaN	NaN
640.327	0.000529198	1242	52	0.56342	-5.14	24.575	9.3433	128.97	75858	30200	138040
644.963	0.00100051	334	55	-0.17578	-5.9935	NaN	NaN	NaN	NaN	NaN	NaN
648.878	0.00136632	302	47	1.1185	-4.6315	NaN	NaN	NaN	NaN	NaN	NaN
653.399	0.00123872	847	85	0.93993	-4.8194	NaN	NaN	NaN	NaN	NaN	NaN
653.402	0.000559818	1398	22	0.35609	-5.4338	NaN	NaN	NaN	NaN	NaN	NaN
658.622	0.00124479	258	92	1.2015	-4.5442	NaN	NaN	NaN	NaN	NaN	NaN
658.627	0.000173265	1431	9	0.37491	-5.42	9.3433	5.0176	26.333	83176	45709	125890
663.218	0.00236258	619	91	0.61411	-5.1623	NaN	NaN	NaN	NaN	NaN	NaN
663.226	0.000622084	1220	77	0.393	-5.48	7.5945	3.8063	21.404	104710	57544	173780
663.257	0.992416	534	38	-0.026158	-6.2	0.63168	0.31659	1.7803	158490	83176	251190
663.269	0.98937	1237	81	0.11227	-6.1	0.89228	0.58952	1.4471	190550	138040	263030
663.328	0.973319	1582	85	0.34532	-5.4451	NaN	NaN	NaN	NaN	NaN	NaN
663.896	0.819999	1647	72	0.38681	-5.4015	NaN	NaN	NaN	NaN	NaN	NaN
666.911	0.00609968	293	44	0.48333	-5.2999	NaN	NaN	NaN	NaN	NaN	NaN
666.916	0.00472121	1236	49	0.44551	-5.58	5.3765	2.6946	17.398	109650	54954	181970
666.923	0.00283711	1337	79	0.16878	-5.6309	NaN	NaN	NaN	NaN	NaN	NaN
666.927	0.00177102	269	98	1.1019	-4.6489	NaN	NaN	NaN	NaN	NaN	NaN
671.684	0.00181067	292	63	1.104	-4.6467	NaN	NaN	NaN	NaN	NaN	NaN
671.69	0.000727009	805	83	0.99633	-5.28	15.153	5.761	112.33	66069	21878	114820
675.419	0.00305759	273	51	1.164	-4.5837	NaN	NaN	NaN	NaN	NaN	NaN
675.428	0.000582201	1603	73	-0.61242	-6.4529	NaN	NaN	NaN	NaN	NaN	NaN
675.436	0.998105	829	88	1.0039	-4.7521	NaN	NaN	NaN	NaN	NaN	NaN
675.481	0.982856	828	90	-0.70992	-6.5555	NaN	NaN	NaN	NaN	NaN	NaN
678.397	0.00704485	454	41	-0.048489	-5.94	1.5506	0.95609	2.8874	181970	114820	275420
678.4	0.00587926	1257	73	-0.45015	-6	1.2604	0.67686	2.5148	190550	120230	331130
678.409	0.00273877	1563	72	-0.54437	-6.3813	NaN	NaN	NaN	NaN	NaN	NaN
678.412	0.00189695	1364	80	0.080084	-5.7242	NaN	NaN	NaN	NaN	NaN	NaN
683.672	0.000436541	790	77	0.96005	-4.7982	NaN	NaN	NaN	NaN	NaN	NaN
688.733	0.000412612	923	84	0.61694	-5.1593	NaN	NaN	NaN	NaN	NaN	NaN
692.768	0.000211491	1416	19	0.90072	-4.8607	NaN	NaN	NaN	NaN	NaN	NaN
692.809	0.989436	1682	98	0.064326	-5.7408	NaN	NaN	NaN	NaN	NaN	NaN
696.509	0.0018143	255	84	0.90417	-4.857	NaN	NaN	NaN	NaN	NaN	NaN
701.237	0.000552529	847	78	0.89576	-4.8659	NaN	NaN	NaN	NaN	NaN	NaN
706.349	0.00105644	300	82	1.1551	-4.593	NaN	NaN	NaN	NaN	NaN	NaN
709.239	0.00489102	563	74	-0.53463	-6.54	0.19521	0.097836	0.51345	208930	109650	416870
709.245	0.00279468	1235	34	-0.12192	-5.78	2.6946	1.2604	6.6145	144540	79433	251190
709.25	0.00132871	1376	83	-0.75582	-6.64	0.1382	0.06464	0.51345	288400	114820	1000000
709.267	0.996926	903	83	-0.47972	-6.3133	NaN	NaN	NaN	NaN	NaN	NaN
709.302	0.989013	804	89	0.56232	-5.2168	NaN	NaN	NaN	NaN	NaN	NaN
713.647	0.000394525	254	87	1.1802	-4.5666	NaN	NaN	NaN	NaN	NaN	NaN
714.351	0.840794	1637	32	-0.43716	-6.2685	NaN	NaN	NaN	NaN	NaN	NaN
718.07	0.997494	1111	86	-0.12029	-5.92	1.6615	0.83272	4.3702	165960	91201	275420
718.111	0.9893	1440	75	-0.27911	-5.96	1.4471	0.89228	2.5148	151360	104710	218780
723.09	0.00123228	571	76	-0.60939	-6.4498	NaN	NaN	NaN	NaN	NaN	NaN
727.884	0.00169495	254	72	1.1869	-4.5595	NaN	NaN	NaN	NaN	NaN	NaN
727.89	0.000607817	1402	25	0.61046	-5.1661	NaN	NaN	NaN	NaN	NaN	NaN
732.633	0.00291167	294	61	-0.30836	-6.133	NaN	NaN	NaN	NaN	NaN	NaN
732.636	0.00227609	262	81	1.1104	-4.64	NaN	NaN	NaN	NaN	NaN	NaN
732.642	0.000966314	1505	10	0.84285	-4.9216	NaN	NaN	NaN	NaN	NaN	NaN
732.646	0.000100665	659	92	-0.25453	-5.82	2.3469	1.0245	8.7197	83176	39811	138040
737.215	0.989825	1641	27	-0.3302	-6.156	NaN	NaN	NaN	NaN	NaN	NaN
737.303	0.970003	1505	85	0.55897	-5.2203	NaN	NaN	NaN	NaN	NaN	NaN
741.585	0.00198394	355	44	-0.36835	-6.1961	NaN	NaN	NaN	NaN	NaN	NaN
747.287	0.995684	1475	46	-0.36049	-6.22	0.58952	0.31659	1.3505	199530	114820	331130
747.474	0.956633	883	80	0.68306	-5.0897	NaN	NaN	NaN	NaN	NaN	NaN
752.035	0.00249669	799	89	1.1034	-4.6474	NaN	NaN	NaN	NaN	NaN	NaN
752.039	0.00155241	905	85	0.52912	-5.2517	NaN	NaN	NaN	NaN	NaN	NaN
752.042	0.00095981	452	51	-0.010432	-5.84	2.1903	1.4471	3.5522	229090	158490	331130
752.044	0.000534085	1331	81	0.26676	-5.5278	NaN	NaN	NaN	NaN	NaN	NaN
756.297	0.000596819	807	90	1.0922	-4.6592	NaN	NaN	NaN	NaN	NaN	NaN
761.771	0.004294	454	40	0.097382	-5.706	NaN	NaN	NaN	NaN	NaN	NaN
761.776	0.00342655	450	38	0.094965	-5.7086	NaN	NaN	NaN	NaN	NaN	NaN
761.781	0.00250002	370	80	0.24343	-5.5523	NaN	NaN	NaN	NaN	NaN	NaN
761.788	0.00118835	1539	59	0.29906	-5.4938	NaN	NaN	NaN	NaN	NaN	NaN
761.792	0.000550861	1593	41	0.51338	-5.2683	NaN	NaN	NaN	NaN	NaN	NaN
766.451	0.00696803	1137	44	-0.33946	-6.28	0.47918	0.27574	0.83272	288400	181970	549540
766.469	0.00301827	1070	51	0.47447	-5.44	8.7197	3.8063	28.216	104710	52481	181970
766.479	0.00108135	1399	72	-0.68321	-6.6	0.15867	0.097836	0.29546	363080	208930	831760
766.482	0.00037626	1453	45	-0.092713	-5.84	2.1903	1.0245	6.1731	87096	47863	138040
771.878	0.000749528	258	66	1.1639	-4.5837	NaN	NaN	NaN	NaN	NaN	NaN
782.862	0.98444	1259	82	-0.62535	-6.18	0.67686	0.3635	1.5506	218780	120230	380190
788.204	0.998684	804	89	1.0763	-4.6759	NaN	NaN	NaN	NaN	NaN	NaN
793.013	0.00160083	305	92	1.099	-4.652	NaN	NaN	NaN	NaN	NaN	NaN
793.017	0.00093784	1346	75	0.031136	-5.7757	NaN	NaN	NaN	NaN	NaN	NaN
800.893	0.994654	1553	19	-0.061376	-5.32	13.198	3.0939	104.83	28840	10000	63096
806.036	0.000544166	273	88	1.1142	-4.6361	NaN	NaN	NaN	NaN	NaN	NaN
806.082	0.990965	1636	27	-0.61412	-6.4547	NaN	NaN	NaN	NaN	NaN	NaN
810.772	0.00188468	331	52	-0.66185	-6.505	NaN	NaN	NaN	NaN	NaN	NaN
810.775	0.00134433	436	71	-0.41012	-6.02	1.1763	0.51345	4.3702	151360	66069	302000
810.778	0.000587324	801	83	0.96581	-4.7922	NaN	NaN	NaN	NaN	NaN	NaN
810.787	0.998994	923	90	0.74215	-5.0275	NaN	NaN	NaN	NaN	NaN	NaN
816.328	0.00497279	694	75	0.024655	-5.7826	NaN	NaN	NaN	NaN	NaN	NaN
816.351	0.000954528	666	74	0.12349	-5.6786	NaN	NaN	NaN	NaN	NaN	NaN
822.324	0.000671197	261	98	1.2006	-4.5451	NaN	NaN	NaN	NaN	NaN	NaN
822.335	0.998578	1515	92	0.78183	-4.9858	NaN	NaN	NaN	NaN	NaN	NaN
826.658	0.194371	1739	16	0.81059	-4.9555	NaN	NaN	NaN	NaN	NaN	NaN
833.954	0.00126919	464	50	0.23271	-5.84	2.1903	1.4471	3.8063	151360	104710	199530
833.956	0.000830605	258	59	0.4802	-5.3032	NaN	NaN	NaN	NaN	NaN	NaN
833.973	0.997418	818	85	0.048882	-5.54	6.1731	2.5148	30.234	91201	36308	158490
838.28	0.00473247	791	12	0.25238	-5.06	32.397	7.0876	417.35	33113	10000	75858
838.285	0.00369197	376	80	0.47338	-5.3104	NaN	NaN	NaN	NaN	NaN	NaN
838.287	0.00310551	923	86	0.66738	-5.1062	NaN	NaN	NaN	NaN	NaN	NaN
838.292	0.00200058	1411	76	0.43372	-5.98	1.3505	0.72527	3.0939	181970	100000	302000
843.192	0.00151471	1603	83	-0.18307	-6.28	0.47918	0.20917	3.3151	158490	50119	316230
843.195	0.00102872	1410	82	-0.54819	-6	1.2604	0.55017	5.0176	144540	63096	263030
847.956	0.00163227	455	42	-0.69597	-6.5409	NaN	NaN	NaN	NaN	NaN	NaN
847.96	0.000866211	353	21	-0.17089	-5.9883	NaN	NaN	NaN	NaN	NaN	NaN
847.963	0.000324758	886	84	1.0901	-5.02	37.196	7.5945	339.23	28840	10000	69183
855.2	0.000759833	335	98	-0.3726	-6.2006	NaN	NaN	NaN	NaN	NaN	NaN
860.498	0.00125557	891	82	-0.37491	-6.34	0.38949	0.25734	0.67686	251190	165960	380190
860.502	0.000547963	295	93	1.173	-4.5742	NaN	NaN	NaN	NaN	NaN	NaN
860.529	0.994734	1617	61	0.031506	-5.7753	NaN	NaN	NaN	NaN	NaN	NaN
865.099	0.00297687	270	2	0.34444	-5.446	NaN	NaN	NaN	NaN	NaN	NaN
865.103	0.00200079	317	54	1.0615	-4.6915	NaN	NaN	NaN	NaN	NaN	NaN
865.107	0.00113358	1425	31	0.1476	-5.22	18.642	6.1731	447.2	47863	10000	87096
865.11	0.000644291	851	68	0.79985	-4.9668	NaN	NaN	NaN	NaN	NaN	NaN
870.574	0.00298594	850	85	-0.81872	-6.67	NaN	NaN	NaN	NaN	NaN	NaN
870.577	0.0023034	816	82	-0.69845	-6.4	0.31659	0.18218	0.63168	229090	138040	380190
870.58	0.00183624	664	92	0.22969	-5.5668	NaN	NaN	NaN	NaN	NaN	NaN
870.585	0.000899772	1452	75	-0.050817	-5.44	8.7197	3.0939	316.59	63096	10000	120230
870.589	0.000279289	1431	13	-0.022609	-5.46	8.1377	3.8063	30.234	75858	36308	120230
876.461	0.00234477	358	75	-0.025	-5.8348	NaN	NaN	NaN	NaN	NaN	NaN
876.468	0.00127547	693	74	-0.052525	-5.8638	NaN	NaN	NaN	NaN	NaN	NaN
876.47	0.000912373	320	87	1.1295	-4.6199	NaN	NaN	NaN	NaN	NaN	NaN
883.192	0.00102246	660	86	-0.16584	-5.983	NaN	NaN	NaN	NaN	NaN	NaN
883.195	0.000600193	322	29	-0.60912	-6.4495	NaN	NaN	NaN	NaN	NaN	NaN
883.197	0.00028255	281	68	1.0997	-4.6513	NaN	NaN	NaN	NaN	NaN	NaN
883.22	0.995641	1698	26	-0.18233	-6.0004	NaN	NaN	NaN	NaN	NaN	NaN
887.978	0.00434695	433	65	-0.2601	-6.0822	NaN	NaN	NaN	NaN	NaN	NaN
887.986	0.00267322	1449	25	0.94996	-4.8089	NaN	NaN	NaN	NaN	NaN	NaN
887.992	0.00154472	1463	26	0.4089	-5.3782	NaN	NaN	NaN	NaN	NaN	NaN
887.997	0.000457207	254	57	0.21687	-5.5803	NaN	NaN	NaN	NaN	NaN	NaN
893.58	0.990293	1242	40	-0.68218	-6.44	0.27574	0.15867	0.58952	316230	165960	758580
899.104	0.00209828	670	81	-0.85931	-6.7127	NaN	NaN	NaN	NaN	NaN	NaN
899.106	0.00165225	973	91	0.42163	-5.3648	NaN	NaN	NaN	NaN	NaN	NaN
899.111	0.000854465	1219	20	-0.18302	-6.0011	NaN	NaN	NaN	NaN	NaN	NaN
899.115	0.000171484	1042	75	0.35999	-5.4297	NaN	NaN	NaN	NaN	NaN	NaN

## Sheet: Preslip initiation LB12-012
Experiment time (s)	t*
176.459	0.253293
209.809	0.263398
234.379	0.301627
248.432	0.300068
272.03	0.245185
275.6	0.258932
277.992	0.347931
280.608	0.371369
287.727	0.245274
299.838	0.336562
306.355	0.381062
308.848	0.279684
320.509	0.217065
329.638	0.319764
335.156	0.250869
343.881	0.154807
350.078	0.188296
358.186	0.352763
367.075	0.334637
372.552	0.267514
377.76	0.185696
380.191	0.347796
382.321	0.370975
385.507	0.27348
389.823	0.229028
398.201	0.325164
403.238	0.28407
407.864	0.150255
415.249	0.233604
423.451	0.403629
426.708	0.239838
435.469	0.253236
440.357	0.290507
443.74	0.252764
447.609	0.240008
452.846	0.215504
457.057	0.239263
460.64	0.251815
464.335	0.237095
468.056	0.201085
471.392	0.255073
481.049	0.229
484.583	0.32675
491.338	0.209453
497.18	0.187526
500.541	0.237284
508.659	0.204037
514.431	0.28798
520.679	0.211672
523.833	0.248398
530.202	0.195784
532.749	0.230458
536.497	0.175241
540.513	0.191519
557.201	0.0972093
563.956	0.200649
566.569	0.338707
570.657	0.274426
574.62	0.207225
586.922	0.260982
590.939	0.193479
593.93	0.204097
598.006	0.247307
603.055	0.200017
606.953	0.206953
610.348	0.280505
615.891	0.117905
619.566	0.200432
623.875	0.201906
627.19	0.304378
639.371	0.187288
643.957	0.218018
647.682	0.306769
652.99	0.0915593
662.438	0.172009
671.033	0.138593
674.821	0.162981
677.72	0.233492
683.357	0.0602348
688.015	0.142195
691.927	0.208756
695.543	0.259643
700.825	0.0877931
705.777	0.113
712.858	0.179968
717.236	0.186277
722.585	0.101597
726.727	0.243093
731.448	0.252065
736.377	0.17535
740.802	0.179054
746.916	0.061821
751.076	0.20301
755.421	0.206576
761.446	0.0633579
766.087	0.0845426
771.697	0.0343348
777.438	0.039109
782.407	0.0724723
787.913	0.05257
792.378	0.133272
805.616	0.0818789
810.473	0.0648981
816.1	0.0458833
822.071	0.0470377
827.508	0.0361919
833.732	0.0367252
837.978	0.0743593
842.628	0.116664
847.317	0.135847
860.201	0.0573495
864.396	0.155463
893.091	0.0786797
898.91	0.0367289

## Sheet: Mainshock time LB12-011
Experiment time (s)
127.641
142.46
158.812
174.945
192.818
204.087
222.242
236.1
249.053
273.009
294.92
320.108
346.114
367.747
393.493
417.437
441.126
461.536
481.545
504.544
526.727
533.947
557.702
578.017
599.03
620.115
642.441
664.587
684.869
707.178
711.739
732.423
755.037
777.814
797.468
822.81
843.399
864.227
882.957
904.648
926.984

## Sheet: Mainshock time LB12-012
Experiment time (s)
128.494
143.904
170.056
171.832
178.028
205.1
211.493
227.765
231.294
235.712
246.211
249.384
266.339
267.503
273.5
276.334
278.877
281.63
285.691
288.388
293.547
297.096
297.892
300.826
304.951
307.22
309.48
311.582
314.685
315.801
321.814
322.077
325.074
327.35
330.713
332.725
335.97
339.212
340.142
344.566
351.357
352.969
355.244
356.591
359.055
361.59
365.17
368.034
369.92
373.513
374.856
378.422
381.134
383.021
386.443
388
390.365
392.686
396.054
399.235
400.916
404.159
404.42
408.473
410.398
413.569
415.762
419.476
421.692
424.641
427.36
429.207
429.879
437.365
438.031
441.309
444.562
448.571
449.843
453.67
458.123
461.488
465.22
468.77
472.29
474.805
477.426
482.124
485.777
487.187
492.437
493.143
498.111
501.297
503.369
505.723
509.411
511.452
515.636
517.554
521.519
524.598
527.317
530.904
533.302
537.176
541.304
544.732
548.633
552.309
557.728
560.479
564.828
567.461
571.866
575.34
578.972
581.675
583.867
588.001
591.644
594.516
599.152
604.031
607.716
611.374
611.912
616.423
620.354
624.766
628.25
635.213
640.33
644.968
648.883
653.404
658.628
663.229
666.933
671.693
675.43
678.418
683.674
688.735
692.769
696.515
701.239
706.355
709.253
713.649
718.058
723.097
727.893
732.647
737.17
741.594
747.267
752.047
756.3
761.795
766.484
771.882
777.664
782.777
788.198
793.021
800.865
806.039
810.781
816.356
816.883
822.327
827.702
833.961
838.301
843.2
847.964
855.205
860.505
865.113
870.59
876.475
883.199
887.999
893.526
899.116
